# Supplementary material for: Proteomic analysis of endothelial cold-adaptation
Source: BMC Genomics. 2011 Dec 22;12:630. doi: 10.1186/1471-2164-12-630 (PMC3270058; doi:10.1186/1471-2164-12-630)
Supplement: Additional file 1 — Summary of identified proteins. Each protein is listed with its Rank, significant change between control and cold-adapted cells (Signif; Yes or No), Priority, Protein_ID, Protein Name, fold-change (Fold; positive represents an increase in cold-adapted cells; negative represents a decrease), % ID confidence of the best sequence (%ID), qValue (comparing control to hypothermia-treated), mean of control (mean_C; n = 5), mean of cold-adapted (mean_H; n = 5), % Coefficient of Variation (%CV; standard deviation/mean), number of peptides quantified (Peptide#) and peptide sequence with highest ID confidence (Best_Sequence). A detailed description of the parameters are in [24]. [file 1471-2164-12-630-S1.XLS]

## Sheet: Sheet1
Rank	Signif	Priority	Protein_ID	Protein Name	Fold	%ID	qValue	mean_C	mean_H	%CV	Peptide#	Best_Sequence
1	YES	4	IPI00022372.1	_N-myc_proto-oncogene_protein	-2.37517	80.188	4.33243e-07	18926	7968.25	4.51357	1	DHVPELVK
2	YES	1	IPI00022418.1	_Isoform_1_of_Fibronectin	1.54903	100	6.25398e-06	24830	38462.4	3.28929	55	WCGTTQNYDADQK
3	YES	1	IPI00414283.5	_fibronectin_1_isoform_4_preproprotein	1.54841	100	6.25398e-06	24876.1	38518.4	3.30292	57	WCGTTQNYDADQK
4	YES	1	IPI00007764.4	_Isoform_1_of_Hematological_and_neurological_expressed_1_protein	-1.36489	99.9982	6.61851e-06	23245.5	17031.1	2.49184	3	SSGGREDLESSGLQR
5	YES	1	IPI00414676.6	_Heat_shock_protein_HSP_90-beta	-1.18136	100	9.49936e-06	46981.2	39768.8	1.45011	40	NPDDITQEEYGEFYK
6	YES	1	IPI00003865.1	_Isoform_1_of_Heat_shock_cognate_71_kDa_protein	-1.31462	100	1.10183e-05	41908.8	31879	2.49611	37	IINEPTAAAIAYGLDK
7	YES	1	IPI00455599.4	_Similar_to_Heat_shock_protein_HSP_90-beta	-1.19205	100	1.14031e-05	51380	43102.3	1.64794	13	SIYYITGESK
8	YES	1	IPI00024320.1	_Putative_RNA-binding_protein_3	1.38316	100	1.33073e-05	28236.4	39055.6	3.16633	5	GFGFITFTNPEHASVAMR
9	YES	1	IPI00018769.3	_Thrombospondin-2	1.70048	100	2.65268e-05	21935	37299.9	5.76559	3	NALWHTGNTPGQVR
10	YES	1	IPI00026154.2	_Glucosidase_2_subunit_beta	-1.14593	99.9976	3.30756e-05	28371.2	24758.2	1.54491	2	SLEDQVEMLR
11	YES	1	IPI00296099.6	_Thrombospondin-1	1.60462	100	3.30756e-05	24508	39326.1	5.43874	39	DCVGDVTENQICNK
12	YES	1	IPI00335168.9	_Isoform_Non-muscle_of_Myosin_light_polypeptide_6	1.09092	100	5.23445e-05	54057.8	58972.5	1.07488	9	NKDQGTYEDYVEGLR
13	YES	1	IPI00024284.4	_Basement_membrane-specific_heparan_sulfate_proteoglycan_core_protein	1.21266	100	5.4237e-05	20986.4	25449.3	2.4204	47	LYIFQASPADAGQYVCR
14	YES	1	IPI00060715.1	_BTB/POZ_domain-containing_protein_KCTD12	1.33355	100	6.88442e-05	15754.5	21009.3	3.7679	3	EAEYFELPELVR
15	YES	1	IPI00009943.2	_Tumor_protein,_translationally-controlled_1	-1.16612	100	7.49377e-05	37264.2	31955.7	2.05364	5	DLISHDEMFSDIYK
16	YES	1	IPI00411633.4	_Heat_shock_protein_beta_(Fragment)	-1.16606	99.9999	7.49377e-05	59710.7	51207.4	2.07424	5	ADLINNLGTIAK
17	YES	1	IPI00218914.5	_Retinal_dehydrogenase_1	1.44805	100	7.49377e-05	15977.7	23136.5	5.03748	4	GYFVQPTVFSNVTDEMR
18	YES	1	IPI00479217.1	_Isoform_Short_of_Heterogeneous_nuclear_ribonucleoprotein_U	-1.125	100	8.40265e-05	30060	26720.1	1.63907	15	NFILDQTNVSAAAQR
19	YES	1	IPI00789605.1	_Isoform_Smooth_muscle_of_Myosin_light_polypeptide_6	1.09775	100	8.64409e-05	50133.8	55034.6	1.31745	10	NKDQGTYEDYVEGLR
20	YES	1	IPI00180240.2	_Thymosin_beta-4-like_protein_3	1.18774	99.9994	8.64409e-05	37730.1	44813.5	2.43911	9	NPLPSKETIEQEK
21	YES	1	IPI00008529.1	_60S_acidic_ribosomal_protein_P2	-1.12259	100	8.70278e-05	36026.7	32092.6	1.65179	10	YVASYLLAALGGNSSPSAK
22	YES	1	IPI00218918.5	_Annexin_A1	1.26005	100	0.000127456	31147.9	39248	3.49689	23	GLGTDEDTLIEILASR
23	YES	1	IPI00031812.3	_Nuclease-sensitive_element-binding_protein_1	-1.28682	99.9988	0.000149847	24112.1	18737.8	3.9227	6	GAEAANVTGPGGVPVQGSK
24	YES	2	IPI00031407.1	_Enhancer_of_filamentation_1	1.92313	96.9968	0.000160164	18674.5	35913.5	7.02097	1	LFLDPDTAIER
25	YES	1	IPI00554786.5	_Isoform_5_of_Thioredoxin_reductase_1,_cytoplasmic	1.13727	100	0.000178537	26083.7	29664.2	2.06024	15	WGLGGTCVNVGCIPK
26	YES	1	IPI00012479.1	_Putative_nascent_polypeptide-associated_complex_subunit_alpha-like_protein	-1.31806	100	0.000178537	27043.9	20518	4.44984	2	NILFVITKPDVYK
27	YES	2	IPI00012511.6	_Rho-related_GTP-binding_protein_RhoQ	1.4278	99.264	0.000183676	28968	41360.3	4.25447	1	YVECSALTQK
28	YES	2	IPI00042122.1	_Uncharacterized_protein_ENSP00000240349	-1.38593	95.6638	0.000224055	27198.9	19625.1	4.21882	1	IEDLSEQAQLAAAEK
29	YES	1	IPI00797626.1	_11_kDa_protein	1.10984	100	0.000252069	45489	50485.5	1.76813	7	NKDQGTYEDYVEGLR
30	YES	2	IPI00012535.1	_DnaJ_homolog_subfamily_A_member_1	-1.55829	100	0.000257837	9340.09	5993.82	6.30032	1	EGGAGGGFGSPMDIFDMFFGGGGR
31	YES	2	IPI00028275.1	_Cytoskeleton-associated_protein_5	-1.41357	93.761	0.000257837	62162.6	43975.7	4.92596	1	VFNQPKAK
32	YES	2	IPI00000684.4	_Isoform_AGX2_of_UDP-N-acetylhexosamine_pyrophosphorylase	-1.37209	99.9995	0.000257837	15357.3	11192.6	4.60149	1	LLFNAGNIANHFFTVPFLR
33	YES	2	IPI00021700.3	_Proliferating_cell_nuclear_antigen	-1.25112	99.9998	0.000257837	26023.4	20800.1	3.29824	1	LMDLDVEQLGIPEQEYSCVVK
34	YES	2	IPI00019329.1	_Dynein_light_chain_1,_cytoplasmic	-1.28644	100	0.000260759	20678.7	16074.4	3.78042	1	NADMSEEMQQDSVECATQALEK
35	YES	1	IPI00026781.2	_Fatty_acid_synthase	-1.15931	100	0.000330827	15818.1	13644.4	2.6165	14	LPEDPLLSGLLDSPALK
36	YES	1	IPI00221035.4	_Isoform_1_of_Transcription_factor_BTF3	-1.36004	99.9999	0.000361784	16050.9	11801.7	5.54145	3	QLTEMLPSILNQLGADSLTSLR
37	YES	1	IPI00020977.4	_Isoform_1_of_Connective_tissue_growth_factor	1.1447	99.9997	0.000481633	32427.5	37119.9	2.55864	4	DGAPCIFGGTVYR
38	YES	1	IPI00418471.6	_Vimentin	1.06917	100	0.000481633	75868.5	81116.4	1.27344	67	SLYASSPGGVYATR
39	YES	1	IPI00014898.2	_Isoform_1_of_Plectin-1	-1.14655	100	0.000481633	15362.8	13399.2	2.60723	16	AGTLSITEFADMLSGNAGGFR
40	YES	1	IPI00011274.3	_Isoform_1_of_Heterogeneous_nuclear_ribonucleoprotein_D-like	1.15335	100	0.000481633	36501.9	42099.3	2.72344	4	FGEVVDCTIK
41	YES	1	IPI00013415.1	_40S_ribosomal_protein_S7	-1.13669	100	0.000504937	28098.2	24719.3	2.47251	8	TLTAVHDAILEDLVFPSEIVGK
42	YES	1	IPI00513971.5	_40S_ribosomal_protein_S27	-1.28914	99.9516	0.000517849	25997.2	20166.3	4.94166	2	DLLHPSPEEEKRK
43	YES	1	IPI00011134.2	_Putative_heat_shock_70_kDa_protein_7	-1.37927	100	0.000536311	80687.3	58500.2	6.3155	2	VEILANDQGNR
44	YES	1	IPI00012442.1	_Ras_GTPase-activating_protein-binding_protein_1	-1.22399	99.9996	0.000540059	30422.2	24855	3.98715	3	LPNFGFVVFDDSEPVQK
45	YES	1	IPI00023748.3	_Nascent_polypeptide-associated_complex_subunit_alpha	-1.24229	100	0.000577403	18113.8	14580.9	4.33726	3	NILFVITKPDVYK
46	YES	1	IPI00013917.2	_40S_ribosomal_protein_S12	-1.18056	99.9999	0.000605561	32091.8	27183.5	3.35253	2	LGEWVGLCK
47	YES	1	IPI00008524.1	_Isoform_1_of_Polyadenylate-binding_protein_1	-1.18277	100	0.00060897	29452.8	24901.5	3.40568	7	GFGFVCFSSPEEATK
48	YES	1	IPI00398958.3	_similar_to_40S_ribosomal_protein_SA_(p40)_(34/67_kDa_laminin_receptor)_(Colon_carcinoma_laminin-binding_protein)_(NEM/1CHD4)_(Multidrug_resistance-associated_protein_MGr1-Ag)_isoform_1	-1.20153	100	0.000615969	64583.9	53751.4	3.74976	6	AIVAIENPADVSVISSR
49	YES	1	IPI00000875.6	_Elongation_factor_1-gamma	-1.11832	100	0.000615969	25212	22544.5	2.28845	12	GQELAFPLSPDWQVDYESYTWR
50	YES	1	IPI00221093.7	_40S_ribosomal_protein_S17	-1.15491	100	0.00068228	27871	24132.5	3.00053	4	LLDFGSLSNLQVTQPTVGMNFK
51	YES	1	IPI00216171.3	_Gamma-enolase	1.15581	100	0.000689217	42203.3	48779.2	3.03135	2	SGETEDTFIADLVVGLCTGQIK
52	YES	1	IPI00033494.3	_Myosin_regulatory_light_chain_MRLC2	1.04673	100	0.000902267	28209.4	29527.5	0.996165	13	ATSNVFAMFDQSQIQEFK
53	YES	1	IPI00744706.2	_282_kDa_protein	1.20724	100	0.000932715	16533.1	19959.4	4.14288	5	MTLVASEDYGDTLAAIQGLLK
54	YES	1	IPI00031523.4	_Putative_heat_shock_protein_HSP_90-alpha_A2	-1.15401	99.9999	0.000934561	53026.3	45949.7	3.16144	7	ADLINNLGTIAK
55	YES	1	IPI00000874.1	_Peroxiredoxin-1	1.12155	100	0.000934561	37134.5	41648.3	2.54447	15	YVVFFFYPLDFTFVCPTEIIAFSDR
56	YES	1	IPI00179709.4	_Isoform_1_of_Tubulin_alpha-3C/D_chain	-1.0475	100	0.000934561	72763.8	69464.5	1.03025	28	IHFPLATYAPVISAEK
57	YES	2	IPI00009057.2	_Isoform_A_of_Ras_GTPase-activating_protein-binding_protein_2	-1.21004	99.6888	0.000936997	32485.3	26846.4	3.45409	1	VMEKPSPLLVGR
58	YES	2	IPI00479786.5	_KH-type_splicing_regulatory_protein	-1.25953	99.9983	0.000971961	28192.4	22383.4	4.26291	1	IINDLLQSLR
59	YES	1	IPI00847579.1	_ribosomal_protein_S12	-1.18055	99.9999	0.00103404	34535	29253.2	3.75125	4	QAHLCVLASNCDEPMYVK
60	YES	1	IPI00304925.5	_Heat_shock_70_kDa_protein_1	-1.35461	100	0.00121043	24195.6	17861.6	7.04353	3	VEIIANDQGNR
61	YES	2	IPI00013954.6	_Thioredoxin_reductase_3	1.19678	100	0.00122163	32574.2	38984.1	3.46973	1	WGLGGTCVNVGCIPK
62	YES	1	IPI00008530.1	_60S_acidic_ribosomal_protein_P0	-1.15573	100	0.00128804	30644.6	26515.3	3.39572	10	CFIVGADNVGSK
63	YES	1	IPI00024933.3	_Isoform_1_of_60S_ribosomal_protein_L12	-1.17961	100	0.00129423	44255.8	37517.2	3.88969	5	EILGTAQSVGCNVDGR
64	YES	1	IPI00012011.6	_Cofilin-1	1.11851	100	0.00131555	41085.6	45954.7	2.65046	20	EILVGDVGQTVDDPYATFVK
65	YES	1	IPI00017672.4	_CDNA_FLJ25678_fis,_clone_TST04067,_highly_similar_to_PURINE_NUCLEOSIDE_PHOSPHORYLASE	-1.07323	99.9999	0.00133095	22769.7	21216.1	1.67969	7	LEQFVSILMASIPLPDK
66	YES	2	IPI00220827.5	_Thymosin_beta-10	1.25109	99.9996	0.00144475	36256.3	45359.9	4.48353	2	NTLPTKETIEQEKR
67	YES	1	IPI00003881.5	_Heterogeneous_nuclear_ribonucleoprotein_F	-1.08987	100	0.00153292	21955.5	20145.1	2.09359	5	ATENDIYNFFSPLNPVR
68	YES	1	IPI00023048.4	_Elongation_factor_1-delta	-1.09719	100	0.00159295	26736.3	24368	2.27531	9	IASLEVENQSLR
69	YES	1	IPI00220573.4	_Myosin_regulatory_light_chain_MRLC3	1.071	100	0.00163363	25668.3	27490.8	1.69334	14	ATSNVFAMFDQSQIQEFK
70	YES	2	IPI00013068.1	_Eukaryotic_translation_initiation_factor_3_subunit_E	-1.28227	100	0.00168608	15217.5	11867.6	5.1428	1	LASEILMQNWDAAMEDLTR
71	YES	1	IPI00855846.1	_Uncharacterized_protein_C6orf115	1.21057	100	0.00171394	17954.4	21735.1	4.76962	2	CANLFEALVGTLK
72	YES	1	IPI00025447.8	_Elongation_factor_1-alpha	-1.18228	100	0.00171394	56232.7	47563.1	4.18574	21	YYVTIIDAPGHR
73	YES	2	IPI00020956.1	_Hepatoma-derived_growth_factor	1.25836	90.3861	0.00175127	75769	95344.4	4.87318	1	GFSEGLWEIENNPTVK
74	YES	2	IPI00902715.1	_cDNA_FLJ38735_fis,_clone_KIDNE2010973,_highly_similar_to_Sodium-dependent_neutral_amino_acidtransporter_B	1.29312	90.0241	0.00175127	45388.5	58693	5.45467	1	GLGASALER
75	YES	1	IPI00218474.5	_Beta-enolase	1.17785	100	0.00176751	64581.8	76068	4.12095	4	SGETEDTFIADLVVGLCTGQIK
76	YES	1	IPI00215719.6	_60S_ribosomal_protein_L18	-1.25278	100	0.0018069	35144.3	28053.1	5.70827	2	ILTFDQLALDSPK
77	YES	1	IPI00382470.3	_heat_shock_protein_90kDa_alpha_(cytosolic),_class_A_member_1_isoform_1	-1.10492	100	0.00187912	39329.3	35594.7	2.54644	34	NPDDITNEEYGEFYK
78	YES	1	IPI00012493.1	_40S_ribosomal_protein_S20	-1.21092	99.9998	0.00200256	38412.2	31721.6	4.94483	4	DTGKTPVEPEVAIHR
79	YES	1	IPI00003935.6	_Histone_H2B_type_2-E	-1.0959	100	0.00269162	53191.1	48536.4	2.4781	8	AMGIMNSFVNDIFER
80	YES	1	IPI00179953.2	_Isoform_1_of_Nuclear_autoantigenic_sperm_protein	1.12102	100	0.00281026	11442.4	12827.2	3.12114	2	SLQENEEEEIGNLELAWDMLDLAK
81	YES	1	IPI00166768.3	_TUBA1C_protein	-1.06754	100	0.00281026	67066.6	62823.5	1.78842	24	IHFPLATYAPVISAEK
82	YES	1	IPI00026271.5	_40S_ribosomal_protein_S14	-1.20285	100	0.00283318	20872.2	17352.3	5.07478	4	IEDVTPIPSDSTR
83	YES	1	IPI00179964.5	_Isoform_1_of_Polypyrimidine_tract-binding_protein_1	1.12882	100	0.00284926	22355.6	25235.4	3.34453	11	VTPQSLFILFGVYGDVQR
84	YES	1	IPI00013894.1	_Stress-induced-phosphoprotein_1	-1.16045	100	0.00284926	23894.1	20590.3	4.10999	6	ALSVGNIDDALQCYSEAIK
85	YES	1	IPI00169383.3	_Phosphoglycerate_kinase_1	1.19749	100	0.00289436	27851.5	33351.8	5.00706	16	ACANPAAGSVILLENLR
86	YES	1	IPI00216049.1	_Isoform_1_of_Heterogeneous_nuclear_ribonucleoprotein_K	1.08763	100	0.00289436	30849.1	33552.3	2.34274	15	IILDLISESPIK
87	YES	1	IPI00012007.6	_Adenosylhomocysteinase	1.18342	99.9349	0.00289436	25238.5	29867.8	4.70275	3	DGPLNMILDDGGDLTNLIHTK
88	YES	1	IPI00414127.3	_Ran-specific_GTPase-activating_protein	-1.09021	99.9998	0.00289436	33003.5	30272.5	2.41151	3	TLEEDEEELFK
89	YES	4	IPI00788778.1	_65_kDa_protein	1.32105	82.993	0.00294845	23812	31456.7	5.60958	1	HCLGPSCDSTYTSQTATNK
90	YES	4	IPI00478586.3	_Isoform_2_of_Vacuolar_protein_sorting-associated_protein_13A	1.16582	77.665	0.00294845	58273.8	67936.5	3.11023	1	KLQKQDCSVNMTTFK
91	YES	4	IPI00874228.1	_KIAA1683_protein	1.27732	86.554	0.00294845	46100.7	58885.3	5.10753	1	EVAGVLASQ
92	YES	4	IPI00419203.4	_Isoform_1_of_Serine/threonine-protein_kinase_Nek10	-1.12321	78.843	0.00294845	366342	326155	2.48341	1	LILPNKQK
93	YES	3	IPI00221088.5	_40S_ribosomal_protein_S9	-1.2383	76.677	0.00294845	17636.3	14242.4	4.68059	2	FLERR
94	YES	4	IPI00297880.3	_Isoform_Long_of_Integrin_beta-7	1.13887	80.403	0.00294845	31972	36411.8	2.84665	1	CGGFGRCQ
95	YES	4	IPI00303464.1	_Olfactory_receptor_52E1	-1.18566	84.369	0.00294845	55946	47185.5	3.74491	1	LAIFLRP
96	YES	4	IPI00019213.1	_Isoform_2_of_Disks_large_homolog_4	-1.18566	84.105	0.00294845	55946	47185.5	3.74491	1	IAIFIRP
97	YES	4	IPI00374525.4	_BA251O17.4_(Fragment)	-1.28869	87.73	0.0030211	22365.7	17355.4	5.70852	1	IAQAVCGAKDI
98	YES	4	IPI00442342.1	_FLJ00362_protein_(Fragment)	-1.1827	82.277	0.0030211	55415.4	46855.1	3.81036	1	LALMEPR
99	YES	1	IPI00290770.3	_chaperonin_containing_TCP1,_subunit_3_isoform_b	-1.11559	100	0.00310669	23080.1	20688.8	3.09386	8	MLLDPMGGIVMTNDGNAILR
100	YES	1	IPI00013122.1	_Hsp90_co-chaperone_Cdc37	-1.11123	100	0.00322073	25855.7	23267.7	3.00608	5	LGPGGLDPVEVYESLPEELQK
101	YES	1	IPI00220644.8	_Isoform_M1_of_Pyruvate_kinase_isozymes_M1/M2	1.11727	100	0.00322073	46223.5	51644.1	3.16722	28	AEGSDVANAVLDGADCIMLSGETAK
102	YES	1	IPI00410402.3	_Tubulin_alpha-3E_chain	-1.04886	100	0.00322073	72298.3	68930.6	1.36483	22	IHFPLATYAPVISAEK
103	YES	4	IPI00744997.1	_Similar_to_Chymosin_precursor	-1.17925	82.839	0.00357582	55573.5	47126.1	3.91919	1	SPLFLVGP
104	YES	4	IPI00012174.1	_C-C_motif_chemokine_21	-1.18038	76.679	0.00357582	55626.7	47126.1	3.95267	1	AILFLPR
105	YES	1	IPI00018534.4	_Histone_H2B_type_1-L	-1.09108	100	0.00362668	53067.1	48637.2	2.54921	8	AMGIMNSFVNDIFER
106	YES	1	IPI00008274.7	_Adenylyl_cyclase-associated_protein_1	1.07227	100	0.00362668	22659.5	24297.1	2.04197	10	AGAAPYVQAFDSLLAGPVAEYLK
107	YES	1	IPI00017297.1	_Matrin-3	1.11267	99.9999	0.00362668	22036.9	24519.8	3.13066	5	IGPYQPNVPVGIDYVIPK
108	YES	1	IPI00018146.1	_14-3-3_protein_theta	1.07656	100	0.00392759	25252	27185.3	2.19431	10	AVTEQGAELSNEER
109	YES	1	IPI00018278.3	_Histone_H2A.V	1.11489	100	0.00407517	46853.9	52237	3.2604	5	VGATAAVYSAAILEYLTAEVLELAGNASK
110	YES	4	IPI00291410.3	_Isoform_1_of_Long_palate,_lung_and_nasal_epithelium_carcinoma-associated_protein_1	-1.35894	84.043	0.00413838	10326.2	7598.72	7.62359	1	EKLTQELK
111	YES	4	IPI00014168.1	_Protein_p65	-1.20012	80.372	0.00413838	192546	160438	4.5361	1	STWRKAHVSLR
112	YES	1	IPI00412579.6	_60S_ribosomal_protein_L10a	-1.20427	99.9998	0.0041428	40511.7	33640.1	5.60032	2	KYDAFLASESLIK
113	YES	1	IPI00013769.1	_Alpha-enolase,_lung_specific	1.08423	100	0.00433106	102547	111185	2.45682	6	DATNVGDEGGFAPNILENK
114	YES	2	IPI00455479.1	_similar_to_insulinoma_protein	-1.25642	100	0.00435906	19821.5	15776.2	5.59425	2	GVDLDQLLDMSYEQLMQLYSAR
115	YES	2	IPI00025091.3	_40S_ribosomal_protein_S11	-1.26311	94.6246	0.00435906	45756.8	36225.6	5.76174	1	CPFTGNVSIR
116	YES	2	IPI00005589.1	_18290_Uncharacterized_protein_ENSP00000275524	-1.38039	99.9999	0.00435906	19423.6	14071	8.01247	1	SYCAEIAHNVSSK
117	YES	1	IPI00013895.1	_Protein_S100-A11	-1.07527	100	0.00465789	17967.3	16709.6	2.23431	6	TEFLSFMNTELAAFTK
118	YES	1	IPI00016786.1	_Isoform_2_of_Cell_division_control_protein_42_homolog	1.21753	99.9991	0.00492295	25894.5	31527.4	6.13169	2	NVFDEAILAALEPPEPK
119	YES	1	IPI00550069.3	_Ribonuclease_inhibitor	1.07691	100	0.00492295	25274	27217.7	2.30992	7	LLCETLLEPGCQLESLWVK
120	YES	1	IPI00465248.5	_Isoform_alpha-enolase_of_Alpha-enolase	1.09718	100	0.00513946	50217.5	55097.4	2.91699	35	FTASAGIQVVGDDLTVTNPK
121	YES	1	IPI00030929.4	_myosin_regulatory_light_chain_9_isoform_b	1.08119	100	0.00513946	33670.6	36404.4	2.46158	4	ATSNVFAMFDQSQIQEFK
122	YES	1	IPI00027193.2	_Isoform_2_of_Chloride_intracellular_channel_protein_5	-1.14888	99.995	0.00513946	38440.1	33458.7	4.38215	2	IGNCPFSQR
123	YES	4	IPI00045491.3	_Isoform_1_of_Gamma-tubulin_complex_component_6	-1.21909	85.382	0.00549553	26827.8	22006.5	5.18733	1	VLSALSDR
124	YES	1	IPI00216298.6	_Thioredoxin	1.129	99.9984	0.00550338	39058.9	44097.5	3.87973	3	CMPTFQFFK
125	YES	1	IPI00021840.1	_40S_ribosomal_protein_S6	-1.21601	100	0.00553869	27447	22571.3	6.27525	2	MATEVAADALGEEWK
126	YES	1	IPI00021263.3	_14-3-3_protein_zeta/delta	1.10956	100	0.00563878	24026.1	26658.4	3.34894	17	TAFDEAIAELDTLSEESYK
127	YES	4	IPI00749456.1	_Conserved_hypothetical_protein	-1.25543	75.171	0.00578953	161463	128611	6.05935	1	QGLDLGGHR
128	YES	1	IPI00027834.3	_heterogeneous_nuclear_ribonucleoprotein_L_isoform_a	1.15497	100	0.00588464	17105.2	19756	4.68274	6	GLIDGVVEADLVEALQEFGPISYVVVMPK
129	YES	1	IPI00479186.5	_Isoform_M2_of_Pyruvate_kinase_isozymes_M1/M2	1.12229	100	0.00588464	45793.3	51393.2	3.75962	32	AEGSDVANAVLDGADCIMLSGETAK
130	YES	1	IPI00016768.3	_L-lactate_dehydrogenase_A-like_6B	1.22539	100	0.00588464	42639.4	52250	6.63268	2	LIIVSNPVDILTYVAWK
131	YES	1	IPI00020599.1	_Calreticulin	-1.12159	100	0.00640808	42403.6	37806.6	3.80036	17	FYALSASFEPFSNK
132	YES	4	IPI00024046.1	_Cadherin-13	1.14022	75.953	0.00651579	42292.4	48222.5	3.6106	1	NITAVGKTLFVHAR
133	YES	4	IPI00065280.2	_Uncharacterized_protein_C21orf129	-1.11518	85.468	0.00651579	374498	335818	3.00415	1	LLIPRWR
134	YES	1	IPI00216689.2	_Poly(rC)-binding_protein_2	1.0567	100	0.00666581	32804.2	34664.1	1.8409	7	IITLAGPTNAIFK
135	YES	1	IPI00018873.1	_Isoform_1_of_Nicotinamide_phosphoribosyltransferase	1.10258	99.9997	0.006794	15581.9	17180.3	3.27653	3	VIQGDGVDINTLQEIVEGMK
136	YES	1	IPI00176692.7	_32_kDa_protein	1.08608	100	0.006794	37026.4	40213.5	2.77452	10	GFGFVTYATVEEVDAAMNAR
137	YES	1	IPI00014177.3	_Septin-2	-1.09086	99.9999	0.00716734	17424	15972.7	2.95319	3	TMLITHMQDLQEVTQDLHYENFR
138	YES	4	IPI00176581.5	_Isoform_1_of_Fanconi_anemia_group_M_protein	-1.4493	85.071	0.00717808	11036.2	7614.85	10.5421	1	SRDLFSVTFDLGFCS
139	YES	4	IPI00743191.2	_NIMA_(Never_in_mitosis_gene_a)-related_kinase_10	-1.21229	76.439	0.00717808	44063.6	36347.3	5.46968	1	NLKDHASAGIAVSQR
140	YES	1	IPI00796697.1	_42_kDa_protein	1.13954	99.9962	0.00725595	34203.1	38975.7	4.45305	3	GSDFDCELR
141	YES	4	IPI00396166.2	_Isoform_1_of_Protein_FAM171B	-1.16934	77.891	0.00745078	43174.1	36921.7	4.5014	1	EKTFIK
142	YES	1	IPI00419880.6	_40S_ribosomal_protein_S3a	-1.15082	100	0.0074931	25751.5	22376.7	4.82285	2	LMELHGEGSSSGK
143	YES	1	IPI00298994.6	_Talin-1	-1.07056	100	0.00789124	16715.6	15613.9	2.36383	29	AVSSAIAQLLGEVAQGNENYAGIAAR
144	YES	2	IPI00397358.4	_Similar_to_ribosomal_protein_S27	-1.20075	99.3161	0.00828975	36392.7	30308.2	5.04053	1	LVQSPNSYFMDVK
145	YES	4	IPI00164838.4	_25_kDa_protein	-1.193	76.05	0.00841725	24812.2	20798	5.23945	1	WYNHIK
146	YES	4	IPI00000309.2	_E3_ubiquitin-protein_ligase_TRIM63	-1.39699	75.018	0.00841725	24646.6	17642.7	10.0108	1	SIVEASK
147	YES	4	IPI00018246.5	_Isoform_1_of_Hexokinase-1	-1.10962	75.155	0.00841725	40114.6	36151.6	3.13541	1	LSQIESDR
148	YES	3	IPI00158992.2	_snRNA-activating_protein_complex_subunit_4	-1.20882	85.035	0.00841725	17818.2	14740.2	5.72155	2	EKITQEIK
149	YES	4	IPI00292393.4	_Sodium_channel_protein_type_4_subunit_alpha	-1.14619	75.824	0.00841725	52540.4	45839.4	4.17213	1	FDISEVNNK
150	YES	4	IPI00020985.3	_Histone_acetyltransferase_p300	-1.24009	84.707	0.00841725	85650.9	69068.5	6.5903	1	LSELLR
151	YES	4	IPI00657839.2	_Isoform_2_of_Centlein	-1.16473	76.905	0.00841725	43214.9	37102.8	4.6691	1	ENDFLK
152	YES	3	IPI00027285.1	_Isoform_SM-B'_of_Small_nuclear_ribonucleoprotein-associated_proteins_B_and_B'	-1.18484	86.318	0.00851259	26996	22784.4	5.25625	2	CILQDGR
153	YES	4	IPI00022007.1	_Wiskott-Aldrich_syndrome_protein_family_member_1	-1.3928	84.223	0.00851259	24320.9	17461.9	10.3538	1	LSVSVTQ
154	YES	4	IPI00872658.2	_Isoform_1_of_Fibrous_sheath-interacting_protein_2	1.08123	84.652	0.00851259	21612.2	23367.9	2.44085	1	PYLPLQVK
155	YES	4	IPI00044725.3	_Isoform_1_of_Protein_MYSM1	-1.25885	86.36	0.00851259	22622.2	17970.5	7.21269	1	RAVIEK
156	YES	4	IPI00299299.3	_Heat_shock_70_kDa_protein_13	1.14065	76.635	0.00861549	27919.4	31846.3	4.15707	1	TEIDEVVLVGGSTR
157	YES	4	IPI00337305.1	_Isoform_1_of_Transmembrane_protease,_serine_9	-1.22934	82.638	0.00861549	246972	200899	6.54145	1	IQKFPVGR
158	YES	1	IPI00888660.1	_similar_to_60S_acidic_ribosomal_protein_P1	-1.15084	99.9893	0.00896491	34552.8	30024.1	4.98677	2	AAGVNVEPFWPGLFAK
159	YES	4	IPI00221089.5	_40S_ribosomal_protein_S13	-1.41977	85.382	0.00904805	15345.2	10808.2	11.2663	1	GLAPDLPEDLYHLIK
160	YES	2	IPI00026087.1	_Barrier-to-autointegration_factor	1.16122	99.9998	0.00908277	26720.9	31028.8	4.2078	1	DFVAEPMGEKPVGSLAGIGEVLGK
161	YES	2	IPI00008293.4	_similar_to_mCG19129	-1.17864	99.999	0.0092713	38881.6	32988.6	4.67684	1	HVVFIAQR
162	YES	1	IPI00418262.4	_Fructose-bisphosphate_aldolase_C	1.08452	100	0.00927852	37840.3	41038.7	2.90049	5	GVVPLAGTDGETTTQGLDGLSER
163	YES	1	IPI00009904.1	_Protein_disulfide-isomerase_A4	-1.09457	99.9996	0.00928108	33889.4	30961.4	3.23561	4	IDATSASVLASR
164	YES	4	IPI00021493.1	_Isoform_1_of_Tankyrase-1	-1.26837	78.362	0.0097838	22413.1	17670.8	7.7718	1	KVVNKK
165	YES	4	IPI00002514.1	_Isoform_1_of_Probable_G-protein_coupled_receptor_132	-1.19637	75.925	0.0097838	47598.2	39785.6	5.87415	1	IFRSIK
166	YES	1	IPI00374260.4	_similar_to_QM_protein_isoform_1	-1.20789	99.9999	0.00983563	31791	26319.6	6.84725	2	VDEFPLCGHMVSDEYEQLSSEALEAAR
167	YES	1	IPI00010796.1	_Protein_disulfide-isomerase	-1.10877	100	0.00987322	34894.1	31470.9	3.7487	31	VDATEESDLAQQYGVR
168	YES	1	IPI00465439.5	_Fructose-bisphosphate_aldolase_A	1.06348	100	0.00993934	33462.7	35586.9	2.24001	23	GILAADESTGSIAK
169	YES	2	IPI00332371.9	_Isoform_1_of_6-phosphofructokinase,_liver_type	-1.18917	99.0072	0.0101628	16857.3	14175.7	5.03677	1	GITNLCVIGGDGSLTGANIFR
170	YES	1	IPI00013881.6	_Heterogeneous_nuclear_ribonucleoprotein_H	-1.07591	100	0.0102799	33814	31428.4	2.68261	6	STGEAFVQFASQEIAEK
171	YES	1	IPI00473014.5	_Destrin	1.195	100	0.0104308	21887	26154.9	6.5643	3	YALYDASFETK
172	YES	1	IPI00011253.3	_40S_ribosomal_protein_S3	-1.09028	100	0.0113696	32409.3	29725.7	3.2351	6	GLCAIAQAESLR
173	YES	1	IPI00027255.1	_Myosin_light_chain_6B	1.08984	100	0.0114943	62096.7	67675.7	3.23123	2	ALGQNPTNAEVLK
174	YES	1	IPI00017454.4	_Putative_tubulin-like_protein_alpha-4B	-1.04484	100	0.0115429	55390.2	53012.9	1.65101	7	LISQIVSSITASLR
175	YES	1	IPI00293434.2	_Signal_recognition_particle_14_kDa_protein	-1.13651	99.9999	0.0117457	16488.1	14507.6	4.8405	2	VLLESEQFLTELTR
176	YES	1	IPI00641950.3	_Lung_cancer_oncogene_7	-1.08182	100	0.0117625	32041.3	29618	2.9802	15	DGQAMLWDLNEGK
177	YES	1	IPI00016334.2	_Isoform_1_of_Cell_surface_glycoprotein_MUC18	-1.1893	100	0.0117625	12222.3	10277	6.58252	4	TQLVNVAIFGPPWMAFK
178	YES	4	IPI00032831.4	_Synaptosomal-associated_protein_29	-1.16048	75.416	0.0118071	43243	37263.1	5.04912	1	MDQDLK
179	YES	4	IPI00443942.1	_hypothetical_protein	1.08698	89.384	0.0118099	21628.1	23509.4	2.8403	1	EDLLIINK
180	YES	4	IPI00186721.2	_Isoform_1_of_Golgi-associated_PDZ_and_coiled-coil_motif-containing_protein	-1.25879	80.658	0.0119173	22483.4	17861.1	7.96494	1	KVVLEK
181	YES	4	IPI00301346.3	_DNA-directed_RNA_polymerase_III_subunit_RPC2	-1.25879	84.607	0.0119173	22483.4	17861.1	7.96494	1	INVEIK
182	YES	4	IPI00024782.1	_Retinol_dehydrogenase_homolog	-1.25879	85.007	0.0119173	22483.4	17861.1	7.96494	1	VKVIEK
183	YES	4	IPI00005465.1	_Testis-specific_Y-encoded-like_protein_2	-1.1301	76.677	0.0119173	29856.3	26419.2	4.25939	1	FLERR
184	YES	4	IPI00021156.7	_Isoform_4_of_Kalirin	-1.1301	77.023	0.0119173	29856.3	26419.2	4.25939	1	FIERR
185	YES	4	IPI00884338.1	_Protein_of_unknown_function_DUF1725_domain_containing_protein	-1.19759	80.23	0.0119173	49393	41243.5	6.32223	1	MIGWIK
186	YES	4	IPI00016699.4	_Mitochondrial_fission_regulator_1	-1.19759	81.009	0.0119173	49393	41243.5	6.32223	1	MLGWIK
187	YES	4	IPI00013214.1	_DNA_replication_licensing_factor_MCM3	1.25799	76.261	0.0119233	17948.3	22578.8	8.08156	1	TVDLQDAEEAVELVQYAYFK
188	YES	1	IPI00013296.3	_40S_ribosomal_protein_S18	-1.11857	99.9955	0.0119703	27756.8	24814.5	4.27267	3	VITIMQNPR
189	YES	1	IPI00783872.2	_Isoform_1_of_Caprin-1	-1.26512	99.9988	0.0119703	12936.2	10225.2	8.99192	2	LNQDQLDAVSK
190	YES	1	IPI00009328.4	_Eukaryotic_initiation_factor_4A-III	-1.09261	100	0.0122408	41723.7	38187.1	3.39914	3	GIYAYGFEKPSAIQQR
191	YES	2	IPI00006034.1	_Cysteine-rich_protein_2	1.09598	99.9988	0.012334	47616.7	52186.9	2.77875	1	GVNIGGAGSYIYEKPLAEGPQVTGPIEVPAAR
192	YES	2	IPI00020416.8	_Tripeptidyl-peptidase_2	-1.33252	96.1145	0.012334	2743.15	2058.62	8.82756	1	LNEIVDAANAVISHIDQTALAVYIAMK
193	YES	2	IPI00021266.1	_16001_60S_ribosomal_protein_L23a	-1.36729	99.9785	0.012334	38421.9	28100.7	9.64976	1	LAPDYDALDVANK
194	YES	2	IPI00012750.3	_40S_ribosomal_protein_S25	-1.15211	99.9975	0.012334	64319.1	55827.2	4.37245	1	AALQELLSK
195	YES	2	IPI00013871.1	_Ribonucleoside-diphosphate_reductase_large_subunit	-1.20037	99.9882	0.012334	63067.1	52539.7	5.65199	1	GILQYDMWNVTPTDLWDWK
196	YES	2	IPI00008527.3	_60S_acidic_ribosomal_protein_P1	-1.13138	99.9893	0.0126752	87322.1	77182.2	3.85725	1	AAGVNVEPFWPGLFAK
197	YES	1	IPI00014263.1	_Isoform_Long_of_Eukaryotic_translation_initiation_factor_4H	1.10898	99.9986	0.0127396	19396.8	21510.7	4.00456	3	ELPTEPPYTAYVGNLPFNTVQGDIDAIFK
198	YES	1	IPI00014197.2	_Isoform_1_of_Protein_CDV3_homolog	-1.12365	99.9908	0.0127396	29536.7	26286.4	4.5199	2	KTPQGPPEIYSDTQFPSLQSTAK
199	YES	1	IPI00025084.3	_Calpain_small_subunit_1	1.14455	100	0.0148079	15424.7	17654.4	5.38599	4	LFAQLAGDDMEVSATELMNILNK
200	YES	1	IPI00157456.1	_similar_to_40S_ribosomal_protein_S12	-1.15647	99.9937	0.0152418	30606.1	26465.1	5.83866	2	DVIEEYFK
201	YES	4	IPI00164387.1	_Isoform_5_of_Calcium-activated_potassium_channel_subunit_alpha-1	1.17782	79.451	0.0152741	130760	154012	6.02765	1	MANGGGGGGGSSGGGGGGGGSSLR
202	YES	4	IPI00105353.2	_Phospholipase_A2_receptor_1	1.0853	84.113	0.0153941	21752.7	23608.4	3.02739	1	CLLLNIPK
203	YES	1	IPI00302927.6	_T-complex_protein_1_subunit_delta	-1.10535	99.9997	0.0158181	18462.1	16702.5	4.05427	6	AFADAMEVIPSTLAENAGLNPISTVTELR
204	YES	1	IPI00179330.6	_ubiquitin_and_ribosomal_protein_S27a_precursor	-1.11373	100	0.0162665	40698.7	36542.6	4.38887	3	TITLEVEPSDTIENVK
205	YES	4	IPI00031683.1	_Isoform_1_of_Short_transient_receptor_potential_channel_6	-1.16364	86.556	0.0166138	34066.4	29275.8	5.70206	1	IVEAILSHPAFAEGKR
206	YES	1	IPI00180675.4	_Tubulin_alpha-1A_chain	-1.05381	100	0.0167001	60432.5	57346.6	2.15011	40	IHFPLATYAPVISAEK
207	YES	1	IPI00413108.4	_33_kDa_protein	-1.14941	100	0.0167001	51168	44516.7	5.72446	8	AIVAIENPADVSVISSR
208	YES	1	IPI00410693.3	_Isoform_1_of_Plasminogen_activator_inhibitor_1_RNA-binding_protein	-1.18951	100	0.0167001	24361.8	20480.5	7.14121	2	FDQLFDDESDPFEVLK
209	YES	1	IPI00006273.1	_CYR61_protein	1.17015	100	0.0167296	24152.9	28262.7	6.48233	2	ELGFDASEVELTR
210	YES	1	IPI00219156.7	_60S_ribosomal_protein_L30	-1.11943	100	0.0167296	27133.8	24239	4.65369	4	VCTLAIIDPGDSDIIR
211	YES	2	IPI00007144.1	_60S_ribosomal_protein_L26-like_1	-1.45234	93.4716	0.0169784	94842.1	65302.9	12.3349	1	YVIYIER
212	YES	1	IPI00219757.13	_Glutathione_S-transferase_P	1.18478	100	0.0173115	32992.1	39088.4	7.053	11	DQQEAALVDMVNDGVEDLR
213	YES	1	IPI00101961.2	_17_kDa_protein	1.05606	100	0.0174014	59829.4	63183.7	2.27211	2	HVLVTLGEK
214	YES	1	IPI00304596.3	_Non-POU_domain-containing_octamer-binding_protein	-1.07985	100	0.0174014	18149.8	16807.8	3.20423	5	FAQPGSFEYEYAMR
215	YES	4	IPI00032311.4	_Lipopolysaccharide-binding_protein	1.6245	78.011	0.01747	187852	305167	18.6229	1	SILLALLLTSTPEALGANPGLVARITDKGLQY
216	YES	2	IPI00030009.4	_Isoform_A_of_Bifunctional_3'-phosphoadenosine_5'-phosphosulfate_synthetase_2	1.32266	99.9885	0.0175738	8497.84	11239.7	9.41417	1	TNLSTVSDCVHQVVELLQEQNIVPYTIIK
217	YES	2	IPI00017292.1	_Isoform_1_of_Catenin_beta-1	-1.36727	100	0.0175738	6833.93	4998.22	10.5615	1	GLNTIPLFVQLLYSPIENIQR
218	YES	2	IPI00045396.1	_Isoform_2_of_Calumenin	-1.17495	99.9956	0.0175738	37746.1	32125.7	5.45247	1	MDKEETKDWILPSDYDHAEAEAR
219	YES	2	IPI00030179.3	_60S_ribosomal_protein_L7	-1.43724	99.783	0.0175738	16169	11250	12.3154	1	YGIICMEDLIHEIYTVGK
220	YES	1	IPI00031461.1	_Rab_GDP_dissociation_inhibitor_beta	-1.05946	100	0.0176842	22605.9	21337.2	2.41941	13	SPYLYPLYGLGELPQGFAR
221	YES	1	IPI00012726.4	_Isoform_1_of_Polyadenylate-binding_protein_4	-1.12948	100	0.0181007	25502.1	22578.7	5.13194	3	GFGFVCFSSPEEATK
222	YES	1	IPI00007118.1	_Plasminogen_activator_inhibitor_1	1.08844	100	0.0186602	30008.5	32662.3	3.59597	12	EVPLSALTNILSAQLISHWK
223	YES	4	IPI00000390.2	_Isoform_1_of_Noelin-3	-1.18555	81.288	0.0189698	19067.7	16083.3	6.64485	1	QIEDDR
224	YES	4	IPI00004671.2	_Golgin_subfamily_B_member_1	-1.18555	85.007	0.0189698	19067.7	16083.3	6.64485	1	QLEETR
225	YES	4	IPI00455473.2	_Isoform_1_of_Melanoma_inhibitory_activity_protein_3	-1.18555	82.252	0.0189698	19067.7	16083.3	6.64485	1	KLEDDR
226	YES	1	IPI00219018.7	_Glyceraldehyde-3-phosphate_dehydrogenase	1.07817	100	0.0195201	37012.6	39905.7	3.22494	38	LISWYDNEFGYSNR
227	YES	3	IPI00171494.6	_Isoform_2_of_Cytoplasmic_dynein_2_heavy_chain_1	-1.21272	86.36	0.0206937	22727.3	18740.8	7.67529	2	RAVIEK
228	YES	4	IPI00001869.2	_Pappalysin-1	-1.11528	76.853	0.0206937	52061.2	46680.1	4.35101	1	GATEEPSPPSR
229	YES	4	IPI00005663.4	_Isoform_7_of_Inositol_hexakisphosphate_and_diphosphoinositol-pentakisphosphate_kinase_1	-1.13778	82.154	0.0211487	42064.6	36970.8	5.18518	1	MKMEVK
230	YES	2	IPI00010153.5	_60S_ribosomal_protein_L23	-1.18669	100	0.0215461	29761.9	25079.8	6.02488	1	ISLGLPVGAVINCADNTGAK
231	YES	1	IPI00215884.4	_Isoform_ASF-1_of_Splicing_factor,_arginine/serine-rich_1	-1.11168	99.9998	0.0218242	23198.3	20867.7	4.64141	4	SHEGETAYIR
232	YES	1	IPI00018755.1	_High_mobility_group_protein_1-like_10	1.13738	99.9998	0.0218263	29091	33087.6	5.65256	3	KLGEMWNNTAADDKQPYEK
233	YES	1	IPI00001639.2	_Importin_subunit_beta-1	-1.12865	100	0.0220152	8222.31	7285.11	5.32951	8	GALQYLVPILTQTLTK
234	YES	1	IPI00148061.3	_L-lactate_dehydrogenase_A-like_6A	1.07977	100	0.0223653	57651.5	62250.2	3.39317	2	VIGSGCNLDSAR
235	YES	1	IPI00019755.3	_Glutathione_transferase_omega-1	1.11991	99.9967	0.0230516	11254.8	12604.4	5.04473	3	TTFFGGNSISMIDYLIWPWFER
236	YES	1	IPI00302592.2	_filamin_A,_alpha_isoform_1	-1.05973	100	0.0232145	34244.8	32314.8	2.59	67	EGPYSISVLYGDEEVPR
237	YES	4	IPI00452731.6	_NADH_dehydrogenase_[ubiquinone]_1_alpha_subcomplex_subunit_7	-1.22367	87.167	0.0244581	33038.9	26999.8	8.36168	1	KAVTPAPPIK
238	YES	4	IPI00385595.4	_Transmembrane_protease,_serine_12	-1.1094	83.641	0.0250664	31368.3	28275	4.32942	1	EAVRKR
239	YES	4	IPI00005107.2	_Niemann-Pick_C1_protein	1.24365	80.299	0.0250664	18790	23368.2	9.13255	1	LIASNVTETMGINGSAYR
240	YES	1	IPI00007750.1	_Tubulin_alpha-4A_chain	-1.04632	100	0.0252417	62490.9	59724.6	2.05731	30	SIQFVDWCPTGFK
241	YES	2	IPI00793443.1	_importin_5	1.20392	96.9448	0.0257255	20184.5	24300.5	6.76661	1	AIGTEPDSDVLSEIMHSFAK
242	YES	4	IPI00023876.4	_Isoform_Alpha_of_Caspase-6	-1.09067	80.936	0.025773	51522	47238.6	3.65874	1	CFNDLK
243	YES	2	IPI00001159.10	_Translational_activator_GCN1	-1.21485	99.9797	0.0258095	3469.71	2856.08	7.15453	1	NPSGLTQYIPVLVDSFLPLLK
244	YES	2	IPI00514113.1	_Novel_protein	1.169	99.8788	0.0258095	26546.2	31032.7	5.74948	1	MNVDHEVNLLVEEIHR
245	YES	1	IPI00550363.3	_Transgelin-2	1.06249	100	0.02602	49958.2	53080.1	2.77466	18	YGINTTDIFQTVDLWEGK
246	YES	1	IPI00216138.6	_Transgelin	-1.19199	99.9994	0.0260608	25486.2	21381.2	8.064	2	TDMFQTVDLFEGK
247	YES	1	IPI00029750.1	_Isoform_1_of_40S_ribosomal_protein_S24	-1.24134	100	0.0265773	21180.7	17062.7	9.98733	2	TTGFGMIYDSLDYAK
248	YES	1	IPI00470528.5	_60S_ribosomal_protein_L15	-1.26356	100	0.0272104	16538.4	13088.8	10.8767	3	FFEVILIDPFHK
249	YES	2	IPI00013653.6	_Isoform_2_of_WD_repeat-containing_protein_32	-1.18698	93.0743	0.0274185	48977.8	41262.7	6.40825	1	LFGWLK
250	YES	4	IPI00000733.4	_U3_small_nucleolar_RNA-associated_protein_18_homolog	-1.19398	81.182	0.0278679	35008.6	29320.9	7.61489	1	DMLAG
251	YES	2	IPI00216699.1	_Isoform_2_of_Fermitin_family_homolog_3	-1.38963	100	0.0285002	5586.31	4020	12.476	1	TMADSSYTSEVQAILAFLSLQR
252	YES	4	IPI00216237.5	_60S_ribosomal_protein_L36	-1.29268	89.737	0.0293897	21648.4	16746.8	11.1897	1	KREELSNVLAAMR
253	YES	1	IPI00183695.9	_Protein_S100-A10	1.1538	99.9986	0.0310209	22104.1	25503.7	6.82561	4	PSQMEHAMETMMFTFHK
254	YES	1	IPI00419258.4	_High_mobility_group_protein_B1	1.09221	99.9998	0.0315808	38971	42564.5	4.2263	6	MSSYAFFVQTCR
255	YES	1	IPI00000877.1	_Hypoxia_up-regulated_protein_1	-1.07716	99.9998	0.0330522	14563.3	13520	3.5993	6	LIPEMDQIFTEVEMTTLEK
256	YES	4	IPI00394834.3	_Isoform_1_of_von_Willebrand_factor_A_domain-containing_protein_2	-1.10607	75.7	0.0333147	105430	95319.3	4.51225	1	GFLRAKVFVKR
257	YES	4	IPI00152670.1	_CDNA_FLJ23795_fis,_clone_HEP22107	-1.16252	75.416	0.0333147	25534.1	21964.4	6.75067	1	MIKGGGLK
258	YES	4	IPI00304742.5	_Serine/threonine-protein_kinase_10	-1.12089	77.71	0.0333147	68448.9	61066.8	5.1277	1	EMGSLSIK
259	YES	4	IPI00012438.1	_Isoform_Long_of_52_kDa_repressor_of_the_inhibitor_of_the_protein_kinase	-1.10618	85.864	0.0340743	24407	22064.2	4.59432	1	LDIQMK
260	YES	4	IPI00218565.1	_G_protein-coupled_receptor_143	-1.12907	88.061	0.0340743	37858.2	33530.6	5.53371	1	NEGDPALPTHGDL
261	YES	4	IPI00025679.5	_Serine/threonine-protein_kinase_SNF1-like_kinase_1	-1.15063	84.218	0.0340743	25005	21731.6	6.40659	1	EVQLMK
262	YES	4	IPI00032263.6	_Isoform_1_of_Serine/threonine-protein_kinase_QSK	-1.15063	84.218	0.0340743	25005	21731.6	6.40659	1	EVQIMK
263	YES	4	IPI00216853.2	_Isoform_1_of_WD_repeat-containing_protein_49	1.14013	76.654	0.0341846	36076.9	41132.2	6.00751	1	LCFLKAR
264	YES	1	IPI00012066.2	_poly(rC)_binding_protein_2_isoform_b	1.05043	100	0.0350714	31880.8	33488.7	2.41455	7	IITLAGPTNAIFK
265	YES	1	IPI00719622.1	_40S_ribosomal_protein_S28	-1.07732	100	0.035317	56622.7	52558.8	3.66591	2	EGDVLTLLESER
266	YES	4	IPI00004233.2	_Isoform_Long_of_Antigen_KI-67	-1.1772	79.223	0.0356047	120415	102290	7.56777	1	QESGSEIHVEVK
267	YES	4	IPI00022156.3	_Isoform_1_of_Zinc_finger_protein_765	-1.46005	76.53	0.0356047	13227.7	9059.78	17.6932	1	SKLQIHR
268	YES	2	IPI00020368.1	_Isoform_1_of_Double-stranded_RNA-specific_editase_1	1.2383	96.6241	0.0357382	75666.1	93697.3	8.45519	1	DGSTPGPGEGSQLSNGGGGGPGRK
269	YES	2	IPI00291510.3	_Inosine-5'-monophosphate_dehydrogenase_2	-1.28824	99.3822	0.0359883	23790.9	18467.7	10.0838	1	FVPYLIAGIQHSCQDIGAK
270	YES	1	IPI00010720.1	_T-complex_protein_1_subunit_epsilon	-1.07687	100	0.0360174	18603	17275.1	3.66514	13	LGFAGLVQEISFGTTK
271	YES	1	IPI00004503.5	_lysosomal-associated_membrane_protein_1	1.13898	99.9813	0.0361203	18727.5	21330.2	6.45695	2	FFLQGIQLNTILPDARDPAFK
272	YES	1	IPI00642816.2	_1781062_Signal_recognition_particle_9_kDa_protein	-1.0912	99.9998	0.0361744	22991.9	21070.4	4.33514	2	VTDDLVCLVYK
273	YES	1	IPI00180730.1	_Similar_to_Elongation_factor_1-alpha_1	-1.17461	100	0.0363607	44228.8	37653.9	8.02265	10	EHALLAYTLGVK
274	YES	4	IPI00023608.1	_Fanconi_anemia_group_C_protein	1.13778	85.225	0.0375801	36188.1	41174.1	6.08916	1	LCCLINK
275	YES	4	IPI00006142.3	_Armadillo_repeat-containing_X-linked_protein_2	1.13729	81.23	0.0375801	59108.6	67223.6	6.07039	1	LGGLPIIANMINK
276	YES	1	IPI00217966.7	_Isoform_1_of_L-lactate_dehydrogenase_A_chain	1.09858	100	0.0377217	28528.7	31340.9	4.72407	19	DLADELALVDVIEDK
277	YES	2	IPI00337495.3	_Isoform_2_of_Procollagen-lysine,2-oxoglutarate_5-dioxygenase_2	-1.23883	100	0.0379168	14008.7	11308	8.65692	1	IFTENIVEQPCPDVFWFPIFSEK
278	YES	2	IPI00216587.9	_40S_ribosomal_protein_S8	-1.50901	99.993	0.0379168	19353.4	12825.3	16.7737	1	LTPEEEEILNK
279	YES	2	IPI00394699.2	_15_kDa_protein	-1.54791	99.9227	0.0379168	23703.3	15313.1	17.9275	1	KSAEFLLHMLK
280	YES	2	IPI00006475.3	_Ubiquitin-conjugating_enzyme_E2_D4	-1.23313	98.5444	0.0379168	39411.8	31960.9	8.55931	1	IYHPNINSNGSICLDILR
281	YES	2	IPI00023868.1	_Canalicular_multispecific_organic_anion_transporter_1	-1.22025	98.2284	0.038616	25146.3	20607.5	8.20271	1	TIQVKNMK
282	YES	2	IPI00005162.3	_Actin-related_protein_2/3_complex_subunit_3	-1.1494	99.9975	0.038616	24196.7	21051.6	5.74625	1	LIGNMALLPIR
283	YES	1	IPI00215965.2	_Isoform_A1-B_of_Heterogeneous_nuclear_ribonucleoprotein_A1	1.06735	100	0.0403828	42697.4	45572.9	3.32899	16	LFIGGLSFETTDESLR
284	YES	1	IPI00186290.6	_Elongation_factor_2	-1.08537	100	0.0403828	36153.6	33310	4.18676	45	ALLELQLEPEELYQTFQR
285	YES	1	IPI00163187.10	_Fascin	1.10338	100	0.0431033	19711.7	21749.5	5.10659	5	DVPWGVDSLITLAFQDQR
286	YES	1	IPI00003817.3	_Rho_GDP-dissociation_inhibitor_2	1.13051	100	0.0450962	29578	33438.4	6.44286	5	TLLGDGPVVTDPK
287	YES	1	IPI00003918.6	_60S_ribosomal_protein_L4	-1.22533	99.9416	0.0450962	19292.6	15744.8	10.7044	3	NIPGITLLNVSK
288	YES	4	IPI00300721.3	_hypothetical_protein	-1.16108	88.403	0.0453977	25500.7	21962.9	7.38	1	MIEPASR
289	YES	4	IPI00290396.1	_Protein-glutamine_gamma-glutamyltransferase_4	-1.2474	83.407	0.0453977	28915.2	23180.4	10.9501	1	EVTVAVTSSPNAILGK
290	YES	4	IPI00456758.4	_60S_ribosomal_protein_L27a	-1.2474	77.525	0.0453977	28915.2	23180.4	10.9501	1	INFDKYHPGYFGK
291	YES	1	IPI00031801.4	_Isoform_1_of_DNA-binding_protein_A	-1.15264	99.9961	0.0454862	25906.2	22475.5	7.50427	2	NDTKEDVFVHQTAIKK
292	YES	1	IPI00013164.4	_Isoform_1_of_Peripherin	1.13098	100	0.0454862	69804.7	78947.9	6.50144	3	NLQEAEEWYK
293	YES	2	IPI00012998.2	_Isoform_1_of_Cleavage_and_polyadenylation_specificity_factor_subunit_6	-1.11159	100	0.0469825	7402	6658.95	4.54434	1	AVSDASAGDYGSAIETLVTAISLIK
294	YES	4	IPI00887280.1	_similar_to_guanylyl_cyclase_receptor_G	1.27737	76.29	0.0477648	103958	132793	12.3493	1	WRSFCPPKCPA
295	YES	4	IPI00887958.1	_hypothetical_protein,_partial	-1.16648	75.182	0.0477648	97202.1	83329.5	7.78116	1	YLHKELWADQDSGSNSISQRR
296	YES	4	IPI00015911.1	_Dihydrolipoyl_dehydrogenase,_mitochondrial	-1.15158	76.418	0.0477648	47325.2	41095.7	7.14918	1	DTIVSSTGALSLKK
297	YES	4	IPI00015195.1	_Cleavage_stimulation_factor_77_kDa_subunit	-1.15854	80.299	0.0477648	25389.2	21914.7	7.45965	1	IFELGLK
298	YES	4	IPI00242339.3	_Isoform_1_of_E3_ubiquitin-protein_ligase_MYLIP	-1.09182	75.182	0.0477648	21868.6	20029.4	4.45016	1	YVFDIK
299	YES	4	IPI00787031.1	_Isoform_2_of_Protein_FAM125A	-1.13575	77.444	0.0477648	37842	33319.1	6.45907	1	IGKGGLLER
300	YES	2	IPI00480176.1	_60S_ribosomal_protein_L36	-1.29268	99.3496	0.0489129	21648.4	16746.8	11.1897	1	RQEELSNVLAAMR
301	YES	2	IPI00215790.6	_60S_ribosomal_protein_L38	-1.12428	99.9983	0.0489129	42537.3	37835.2	5.11064	1	KIEEIKDFLLTAR
302	YES	1	IPI00017448.1	_40S_ribosomal_protein_S21	-1.04569	100	0.0494068	62356.3	59631.9	2.40697	4	MGESDDSILR
303	YES	1	IPI00215780.5	_40S_ribosomal_protein_S19	-1.13576	100	0.0494068	37701.4	33194.9	6.86699	2	HKELAPYDENWFYTR
304	YES	1	IPI00005578.1	_EH_domain-containing_protein_4	-1.18805	99.9978	0.0495306	45406.8	38219.5	9.32174	2	SISVIDSPGILSGEK
305	NO	4	IPI00301610.9	_Isoform_1_of_TSC22_domain_family_protein_1	-1.76716	80.058	0.0500646	9744.69	5514.33	29.9377	1	ENAVPATEGVLINK
306	NO	4	IPI00018360.1	_Solute_carrier_family_13_member_4	-1.76716	77.795	0.0500646	9744.69	5514.33	29.9377	1	SLSSLPPWAVTLLA
307	NO	4	IPI00169113.1	_Olfactory_receptor_13C4	1.12693	84.947	0.0501431	36577.3	41220.1	6.17197	1	YPIIMNK
308	NO	4	IPI00217024.1	_Isoform_1_of_Mitogen-activated_protein_kinase_kinase_kinase_kinase_3	-1.14035	83.641	0.0511371	35516	31144.7	6.84685	1	LLSISGK
309	NO	4	IPI00148599.1	_cDNA_FLJ32765_fis,_clone_TESTI2001852,_weakly_similar_to_Homo_sapiens_contactin_associated_protein_(Caspr)_mRNA	-1.14035	84.71	0.0511371	35516	31144.7	6.84685	1	LISISGK
310	NO	4	IPI00218071.1	_Heparan_sulfate_glucosamine_3-O-sulfotransferase_5	-1.09542	86.981	0.0526935	105622	96421.7	4.79073	1	MLFKQQAWLR
311	NO	1	IPI00221328.2	_Chloride_intracellular_channel_protein_2	-1.09671	91.9534	0.0556215	36166.3	32977.1	5.12561	2	KPEELK
312	NO	1	IPI00030275.5	_Heat_shock_protein_75_kDa,_mitochondrial	-1.15005	100	0.0556215	26022.6	22627.4	7.77912	3	GVVDSEDIPLNLSR
313	NO	4	IPI00023897.1	_Heat_shock_factor_2-binding_protein	-1.22074	84.607	0.0559921	13577.8	11122.6	10.6755	1	LLEDLR
314	NO	1	IPI00465028.7	_Isoform_1_of_Triosephosphate_isomerase	1.02975	100	0.0560785	47339.6	48748.1	1.63423	17	VVLAYEPVWAIGTGK
315	NO	4	IPI00433461.1	_Putative_uncharacterized_protein	-1.12445	75.915	0.0568801	31681.7	28175.2	6.30319	1	MCSCVLK
316	NO	1	IPI00329801.12	_Annexin_A5	1.05015	100	0.057136	26157.3	27469	2.74307	20	GLGTDEESILTLLTSR
317	NO	1	IPI00178352.5	_Isoform_1_of_Filamin-C	-1.06592	100	0.0572392	27281.5	25594.3	3.58572	6	LIALLEVLSQK
318	NO	1	IPI00027463.1	_Protein_S100-A6	1.1354	99.9995	0.0574488	18131.2	20586	7.15457	7	LQDAEIAR
319	NO	1	IPI00027681.1	_Nicotinamide_N-methyltransferase	1.15144	99.9999	0.0576744	11598.9	13355.5	7.9655	3	NLGSLLKPGGFLVIMDALK
320	NO	2	IPI00883867.1	_RNA-directed_DNA_polymerase_(Reverse_transcriptase),_related_domain_containing_protein	1.2313	99.6671	0.0577636	4345	5349.99	9.42363	1	TEEEDYCIHSVTPALLSLIPK
321	NO	4	IPI00031545.3	_Isoform_Long_of_Inositol_1,4,5-trisphosphate_receptor_type_2	-1.07573	77.584	0.0583273	33192.7	30855.9	3.9531	1	ELQNFLR
322	NO	4	IPI00169430.2	_Isoform_1_of_Spermatid_perinuclear_RNA-binding_protein	1.09199	76.09	0.0583273	177859	194219	4.79838	1	EPTLTLK
323	NO	4	IPI00328722.4	_Sodium/hydrogen_exchanger_11	1.09199	79.731	0.0583273	177859	194219	4.79838	1	EFYTLK
324	NO	4	IPI00328905.5	_Ras_GTPase-activating-like_protein_IQGAP3	1.09199	76.423	0.0583273	177859	194219	4.79838	1	KLQATLQ
325	NO	4	IPI00431738.1	_X-linked_interleukin-1_receptor_accessory_protein-like_1	-1.13828	86.948	0.0587041	17978.2	15794.1	7.09407	1	RDTLLIR
326	NO	1	IPI00419585.9	_Peptidyl-prolyl_cis-trans_isomerase_A	1.10916	100	0.0594308	60277.2	66857.4	5.89685	19	VNPTVFFDIAVDGEPLGR
327	NO	4	IPI00419433.2	_Isoform_1_of_Rab11_family-interacting_protein_1	1.14586	77.982	0.0625899	95708.5	109669	7.65096	1	YAVIQVGK
328	NO	4	IPI00023630.4	_Isoform_1_of_Apoptotic_protease-activating_factor_1	-1.08577	88.772	0.0625899	36780.2	33874.7	4.62611	1	VLCEGGVPQ
329	NO	4	IPI00216864.4	_Isoform_2_of_PDZ_domain-containing_RING_finger_protein_4	-1.1279	89.549	0.0625899	41181.8	36511.9	6.79004	1	QLLELK
330	NO	4	IPI00106663.2	_Isoform_1_of_Probable_ubiquitin_carboxyl-terminal_hydrolase_CYLD	1.08446	85.77	0.0625899	173532	188189	4.57208	1	KNQIGLK
331	NO	4	IPI00023467.1	_RNA_polymerase_II_elongation_factor_ELL	-1.62841	78.033	0.0625899	45375.7	27865	28.0668	1	KAELLLRLQK
332	NO	4	IPI00328529.1	_Metallophosphoesterase_domain-containing_protein_1	-1.62841	75.373	0.0625899	45375.7	27865	28.0668	1	QSLLTNCIYL
333	NO	4	IPI00016321.2	_butyrophilin-like_8_short_form	-1.62841	77.341	0.0625899	45375.7	27865	28.0668	1	RVQIGDTFFE
334	NO	4	IPI00292470.2	_Isoform_1_of_Dapper_homolog_2	1.10199	86.485	0.0625899	128117	141183	5.50121	1	SDSEPSKHSAECDPR
335	NO	4	IPI00007176.4	_Isoform_2_of_Roundabout_homolog_3	1.14564	75.453	0.0625899	95727.1	109669	7.71202	1	FSVSPRGQ
336	NO	4	IPI00027280.2	_Isoform_Beta-2_of_DNA_topoisomerase_2-beta	-1.16297	79.483	0.0641296	54056.5	46481.2	8.63459	1	ELDKVESQEREDVLAG
337	NO	4	IPI00014503.1	_Bcd_orf2	-1.16682	83.934	0.0645948	124480	106684	8.85819	1	GNGDASPDGR
338	NO	4	IPI00006266.3	_Isoform_1_of_B-cell_CLL/lymphoma_7_protein_family_member_C	-1.15083	80.351	0.0648056	34640.7	30100.5	8.0871	1	RGRGASPR
339	NO	1	IPI00847558.1	_Similar_to_Non-POU_domain-containing_octamer-binding_protein	-1.11884	100	0.0652016	21964.9	19631.8	6.54231	3	FAQPGSFEYEYAMR
340	NO	2	IPI00647650.3	_cDNA_FLJ35809_fis,_clone_TESTI2006016,_highly_similar_to_Eukaryotic_translation_initiation_factor_3subunit_3	1.1014	99.9988	0.0652192	38473.6	42374.8	4.49924	1	NLQLLMDRVDEMSQDIVK
341	NO	2	IPI00878221.1	_66_kDa_protein	1.13345	91.4208	0.0652192	36333.2	41181.9	5.84718	1	CLCIINK
342	NO	1	IPI00012079.2	_Eukaryotic_translation_initiation_factor_4B	-1.13294	99.9992	0.0660589	9766.08	8620.14	7.30599	3	SPPYTAFLGNLPYDVTEESIKEFFR
343	NO	2	IPI00027165.3	_Isoform_R-type_of_Pyruvate_kinase_isozymes_R/L	1.1438	99.9998	0.0664983	52708.9	60288.7	6.32042	1	GDLGIEIPAEK
344	NO	1	IPI00025849.1	_Acidic_leucine-rich_nuclear_phosphoprotein_32_family_member_A	-1.09439	99.9986	0.067215	19645.9	17951.5	5.30519	2	SLDLFNCEVTNLNDYRENVFK
345	NO	1	IPI00024364.2	_transportin_1_isoform_1	1.05481	100	0.0686	15378.8	16221.7	3.15667	5	TQDQDENVALEACEFWLTLAEQPICK
346	NO	2	IPI00298237.7	_Isoform_1_of_Tripeptidyl-peptidase_1	1.18682	100	0.069009	11077.9	13147.5	8.15275	1	VPIPWVSGTSASTPVFGGILSLINEHR
347	NO	1	IPI00021812.2	_Neuroblast_differentiation-associated_protein_AHNAK	-1.03987	100	0.0695866	34355.9	33038.6	2.32505	41	GPFVEAEVPDVDLECPDAK
348	NO	1	IPI00012048.1	_Nucleoside_diphosphate_kinase_A	-1.06352	100	0.0695866	27882.4	26217.1	3.66611	9	VMLGETNPADSKPGTIR
349	NO	1	IPI00216319.3	_14-3-3_protein_eta	-1.05658	100	0.0697844	23233.8	21989.7	3.28266	10	AVTELNEPLSNEDR
350	NO	1	IPI00453476.2	_Uncharacterized_protein_ENSP00000348237	1.17804	100	0.0713583	20418.3	24053.6	9.86065	7	TLWTVLDAIDQMWLPVVR
351	NO	1	IPI00888129.1	_similar_to_hCG1789038	1.11635	99.9974	0.0722305	16358.9	18262.2	6.6466	3	EAFNMIDQNR
352	NO	1	IPI00013890.2	_Isoform_1_of_14-3-3_protein_sigma	-1.07124	99.998	0.0722305	49000.9	45742.3	4.1562	4	DSTLIMQLLR
353	NO	2	IPI00007858.1	_Myosin-13	1.11453	98.4398	0.0732169	40347.5	44968.3	5.23772	1	QIIQANPLLEAFGNAK
354	NO	4	IPI00297659.3	_Transducin-like_enhancer_protein_2	-1.08106	83.919	0.073513	4655.76	4306.68	4.63535	1	SDYNLVVDEDQPSEPPSPATTPCGK
355	NO	4	IPI00006752.2	_Isoform_1_of_Mitogen-activated_protein_kinase_kinase_kinase_kinase_4	1.07088	79.828	0.073513	47429.6	50791.5	4.07528	1	GLMLLDRS
356	NO	2	IPI00550364.8	_Phosphoglucomutase-2	-1.23087	99.8452	0.0738719	11828.7	9610	10.1077	1	ELNELVSAIEEHFFQPQK
357	NO	1	IPI00015842.1	_Reticulocalbin-1	-1.12831	99.9999	0.0744337	22801.5	20208.5	7.36205	3	HWILPQDYDHAQAEAR
358	NO	1	IPI00025252.1	_Protein_disulfide-isomerase_A3	-1.0403	100	0.0752976	32242.6	30993.6	2.4166	29	SDVLELTDDNFESR
359	NO	1	IPI00479997.4	_Stathmin	1.07194	99.9992	0.0752976	26623.1	28538.5	4.26128	3	ASGQAFELILSPR
360	NO	1	IPI00399212.3	_similar_to_RanBP1	-1.0817	99.9998	0.0752976	36134.4	33405.1	4.81834	2	TLEEDEEELFK
361	NO	4	IPI00012081.1	_Isoform_Long_of_Short_transient_receptor_potential_channel_1	-1.12334	77.891	0.0754971	32495.7	28927.6	6.9871	1	YEELAR
362	NO	4	IPI00306749.8	_Kanadaptin	-1.23703	84.348	0.0755213	18724.8	15136.9	12.8829	1	SGSTLDGVSR
363	NO	4	IPI00060149.2	_interleukin-1_receptor-associated_kinase_1_isoform_3	1.13791	80.871	0.0755213	96030.2	109274	7.80846	1	YAVKRLK
364	NO	4	IPI00249591.2	_NACHT,_LRR_and_PYD_domains-containing_protein_13	-1.08052	79.022	0.0755213	41980.2	38852	4.68375	1	YLCLEK
365	NO	4	IPI00060283.2	_Isoform_2_of_Putative_sodium-coupled_neutral_amino_acid_transporter_10	-1.15494	77.217	0.0755213	20921.8	18115	8.73436	1	LGVLVVSTV
366	NO	1	IPI00554742.1	_Isoform_2_of_Apoptosis_inhibitor_5	-1.09166	100	0.07731	5294.07	4849.57	5.424	2	GTLGGLFSQILQGEDIVR
367	NO	4	IPI00888117.1	_similar_to_mCG49427	-1.05678	85.171	0.077669	185176	175226	3.37379	1	LYTLVTYVPVTTFE
368	NO	4	IPI00889010.1	_similar_to_hCG2041551	1.17379	78.386	0.0787434	114391	134272	9.86386	1	KQISTKFLLMDSKVFFVEDIMPDQEDS
369	NO	2	IPI00298971.1	_Vitronectin	-1.14784	99.9943	0.0787763	27546.9	23998.9	6.82982	1	DVWGIEGPIDAAFTR
370	NO	2	IPI00011229.1	_Cathepsin_D	1.2341	99.9999	0.0787763	11883.1	14664.9	10.4482	1	ISVNNVLPVFDNLMQQK
371	NO	1	IPI00335132.3	_18_kDa_protein	1.08654	99.9998	0.0798089	36661.5	39834.2	5.18126	5	MSSYAFFVQTCR
372	NO	3	IPI00787743.2	_Isoform_1_of_Rho/Cdc42/Rac_GTPase-activating_protein_RICS	-1.06599	84.374	0.081184	27673.3	25960.3	3.96396	2	VVPVP
373	NO	2	IPI00018854.1	_Coiled-coil_domain-containing_protein_68	-1.17717	96.2087	0.0824235	54626.8	46405.2	8.19955	1	DLQLLEMNKENEVLK
374	NO	4	IPI00029343.2	_Isoform_1_of_Contactin-associated_protein-like_2	-1.06546	75.11	0.0824324	16113.5	15123.5	3.95697	1	FGGFLNQM
375	NO	2	IPI00449049.5	_Poly_[ADP-ribose]_polymerase_1	-1.20387	99.9993	0.0835812	9531.32	7917.23	9.39216	1	SLQELFLAHILSPWGAEVK
376	NO	1	IPI00027350.3	_Peroxiredoxin-2	1.18612	100	0.0837466	9091.93	10784.1	10.8311	3	KEGGLGPLNIPLLADVTR
377	NO	1	IPI00789155.1	_cDNA_FLJ31776_fis,_clone_NT2RI2008141,_highly_similar_to_CALUMENIN	1.19155	99.9956	0.0837466	44254.8	52731.7	11.1354	3	MDKEETKDWILPSDYDHAEAEAR
378	NO	1	IPI00413778.7	_Peptidyl-prolyl_cis-trans_isomerase	1.12433	100	0.0837466	26138.4	29388.2	7.44054	3	GWEEGVAQMSVGQR
379	NO	1	IPI00219097.4	_High_mobility_group_protein_B2	-1.08597	99.9998	0.0856537	42611.2	39238.1	5.27045	2	MSSYAFFVQTCR
380	NO	1	IPI00411639.1	_Laminin_receptor-like_protein_LAMRL5	-1.128	100	0.0856537	35901.1	31827.2	7.71311	4	AIVAIENPADVSVISSR
381	NO	4	IPI00013745.3	_Isoform_1_of_1-phosphatidylinositol-4,5-bisphosphate_phosphodiesterase_delta-4	-1.21235	75.117	0.0873144	37166.9	30656.8	12.287	1	TKEGSIVDPLVK
382	NO	4	IPI00385291.2	_CD82_antigen_isoform_2	-1.10354	86.902	0.0873144	39208	35529.3	6.27863	1	CLLGLLK
383	NO	4	IPI00032560.2	_Complex_I_intermediate-associated_protein_30,_mitochondrial	-1.28665	83.548	0.0873144	24387.9	18954.6	16.1598	1	GTYFLR
384	NO	1	IPI00645078.1	_Ubiquitin-like_modifier-activating_enzyme_1	1.0491	100	0.0879096	18489.6	19397.4	3.09546	12	SLVASLAEPDFVVTDFAK
385	NO	1	IPI00000230.6	_tropomyosin_1_alpha_chain_isoform_2	-1.10454	100	0.0879096	36368.2	32926.2	6.42954	3	IQLVEEELDR
386	NO	1	IPI00873157.1	_Uncharacterized_protein_MVP	-1.05859	99.9988	0.0879096	23349.6	22057.3	3.68095	3	LLCCDILDVLDK
387	NO	4	IPI00011981.1	_Solute_carrier_family_13_member_2	-1.1475	88.037	0.0881923	27023.7	23550	8.82298	1	FPGLTQDPENPGK
388	NO	1	IPI00220642.7	_14-3-3_protein_gamma	-1.03986	100	0.0886349	21500	20675.8	2.53558	11	ELEAVCQDVLSLLDNYLIK
389	NO	1	IPI00374975.2	_Probable_phosphoglycerate_mutase_4	1.26459	100	0.0890012	14483.3	18315.4	15.3498	4	TLWTVLDAIDQMWLPVVR
390	NO	1	IPI00297779.7	_T-complex_protein_1_subunit_beta	-1.06952	100	0.0896033	16888.1	15790.3	4.38506	7	VQDDEVGDGTTSVTVLAAELLR
391	NO	4	IPI00026843.1	_Phosphatidylinositol-4-phosphate_3-kinase_C2_domain-containing_gamma_polypeptide	-1.1585	88.045	0.0900288	12230.1	10556.8	9.50806	1	QCLLTLIRK
392	NO	1	IPI00293276.10	_Macrophage_migration_inhibitory_factor	-1.04221	100	0.0900342	45821.7	43966	2.70319	3	PMFIVNTNVPR
393	NO	1	IPI00221091.9	_40S_ribosomal_protein_S15a	-1.42892	99.9999	0.0902585	22272.5	15586.9	23.7141	2	HGYIGEFEIIDDHR
394	NO	1	IPI00397526.2	_Isoform_1_of_Myosin-10	-1.03538	100	0.0902585	34742.5	33555.3	2.28139	17	TQLEELEDELQATEDAK
395	NO	1	IPI00017763.5	_Nucleosome_assembly_protein_1-like_4	-1.06317	99.9998	0.0902585	20488.8	19271.4	4.0245	3	FYEEVHDLER
396	NO	4	IPI00009982.1	_Isoform_1_of_Tudor_and_KH_domain-containing_protein	1.08267	86.009	0.091081	37851.7	40980.8	5.15114	1	SLSEAASMSGDDNLEDD
397	NO	1	IPI00026546.1	_Platelet-activating_factor_acetylhydrolase_IB_subunit_beta	1.0779	99.9999	0.092241	12641.2	13626	4.9647	2	DKEPDVLFVGDSMVQLMQQYEIWR
398	NO	1	IPI00220301.5	_Peroxiredoxin-6	1.1214	100	0.0931788	23720.1	26599.7	7.62526	9	FHDFLGDSWGILFSHPR
399	NO	1	IPI00005614.6	_Isoform_Long_of_Spectrin_beta_chain,_brain_1	1.21662	99.9999	0.0931788	8105.46	9861.27	13.0927	2	LEEASLLHQFQADADDIDAWMLDILK
400	NO	4	IPI00219179.6	_excision_repair_cross-complementing_rodent_repair_deficiency,_complementation_group_4	-1.09937	88.998	0.0944894	63936.8	58157.6	6.21885	1	IEGVEHLPRR
401	NO	1	IPI00886911.1	_similar_to_actin_alpha_1_skeletal_muscle_protein	-1.53485	99.9998	0.0952824	47954.4	31243.8	29.2964	2	HPVLLTEAPLNPK
402	NO	2	IPI00021954.1	_Golgi-specific_brefeldin_A-resistance_guanine_nucleotide_exchange_factor_1	-1.14657	94.4192	0.0955467	18043.9	15737.3	7.16783	1	RLSELLR
403	NO	2	IPI00884365.1	_Conserved_hypothetical_protein	-1.14657	93.6782	0.0955467	18043.9	15737.3	7.16783	1	RGGSQIIR
404	NO	4	IPI00742729.1	_Helix-loop-helix_protein_2	-1.20639	85.11	0.0956889	15009.8	12441.9	12.4193	1	ALPEPELGR
405	NO	2	IPI00328840.9	_THO_complex_subunit_4	1.19448	99.9998	0.0963415	9059.15	10821	9.41249	1	LLVSNLDFGVSDADIQELFAEFGTLKK
406	NO	2	IPI00009901.1	_Nuclear_transport_factor_2	1.27084	99.6208	0.0963415	14872.3	18900.3	12.7338	1	IQHSITAQDHQPTPDSCIISMVVGQLK
407	NO	2	IPI00002214.1	_Importin_subunit_alpha-2	-1.18942	99.988	0.0963415	10151.6	8534.91	9.22855	1	QDQIQQVVNHGLVPFLVSVLSK
408	NO	2	IPI00074148.4	_dystonin_isoform_1	1.08868	93.5758	0.0963415	173674	189075	4.51792	1	QLEGILK
409	NO	4	IPI00304612.9	_60S_ribosomal_protein_L13a	-1.33954	86.055	0.098135	15394.8	11492.6	19.6407	1	KIDKYTEVLK
410	NO	4	IPI00030652.2	_Zinc_finger_protein_ZIC_2	-1.22389	81.365	0.098135	50365.9	41152.4	13.5286	1	WIDPEQ
411	NO	4	IPI00873126.2	_Tetratricopeptide_repeat_protein_34	-1.1382	77.521	0.0982771	34715.2	30500	8.68463	1	EASSGCWLQ
412	NO	4	IPI00783720.1	_MGC4655_protein	-1.09067	76.29	0.0982771	31704.1	29068.3	5.82288	1	HPAFRT
413	NO	4	IPI00736384.1	_PRED4_protein_(Fragment)	1.18496	87.826	0.0982771	70862.8	83969.6	11.4239	1	VTINIQFPETKMQRHLK
414	NO	1	IPI00022796.2	_Putative_high_mobility_group_protein_1-like_1	1.07989	99.9998	0.0983254	61854.2	66795.9	5.20256	2	MSSYAFFVQTCR
415	NO	2	IPI00257882.7	_Xaa-Pro_dipeptidase	1.16191	99.9983	0.0994504	8852.32	10285.6	8.10968	1	YAVDDVQYVDEIASVLTSQKPSVLLTLR
416	NO	2	IPI00293655.3	_ATP-dependent_RNA_helicase_DDX1	1.11105	100	0.0994504	10632.3	11812.9	5.68797	1	FLVLDEADGLLSQGYSDFINR
417	NO	2	IPI00827867.1	_Isoform_2_of_BNIP2_motif-containing_molecule_at_the_C-terminal_region_1	-1.1335	92.9228	0.0994504	41702.9	36791.4	6.80028	1	EPEQIK
418	NO	2	IPI00872724.2	_Transmembrane_protein_ENSP00000382582	1.0832	94.1355	0.0994504	46910.4	50813.4	4.33494	1	AVFLLDDK
419	NO	1	IPI00374686.5	_Uncharacterized_protein_ENSP00000341227_(Fragment)	-1.10719	99.9989	0.0999565	33408.4	30174	6.93612	3	IETIEVMEDR
420	NO	4	IPI00413093.3	_Uncharacterized_protein_ENSP00000340206	-1.16526	77.393	0.100831	22840.1	19600.9	10.3828	1	KLMKSNK
421	NO	2	IPI00218767.1	_Isoform_2_of_Glucokinase	1.22809	92.7365	0.100995	26030.4	31967.8	11.2484	1	ENLLFHGEASEQ
422	NO	2	IPI00016608.1	_Transmembrane_emp24_domain-containing_protein_2	-1.18023	97.3322	0.101021	9087.14	7699.45	9.09096	1	GQDMETEAHQNKLEEMINELAVAMTAVK
423	NO	1	IPI00171438.2	_Thioredoxin_domain-containing_protein_5	-1.03489	100	0.102074	44201.3	42711	2.35045	15	VDCTAHSDVCSAQGVR
424	NO	1	IPI00219365.3	_Moesin	1.05408	100	0.102205	29404.4	30994.7	3.61847	28	GSELWLGVDALGLNIYEQNDR
425	NO	1	IPI00374732.4	_similar_to_peptidylprolyl_isomerase_A-like	1.17746	99.998	0.102205	61939.9	72931.6	11.271	7	KITIADCGQLE
426	NO	1	IPI00295618.1	_Isoform_Long_of_Platelet_endothelial_cell_adhesion_molecule	1.06713	99.9997	0.102205	48816.4	52093.3	4.47274	2	VIAPVDEVQISILSSK
427	NO	1	IPI00013976.3	_Laminin_subunit_beta-1	-1.15182	100	0.1032	7341.3	6373.63	9.78802	2	AMDLDQDVLSALAEVEQLSK
428	NO	2	IPI00479058.1	_Uncharacterized_protein_ENSP00000260968	-1.2029	100	0.104015	16307.6	13556.9	10.2392	2	DMIILPEMVGSMVGVYNGK
429	NO	1	IPI00005969.3	_F-actin-capping_protein_subunit_alpha-1	-1.1285	99.9976	0.105627	40419.9	35817.3	8.43195	2	FITHAPPGEFNEVFNDVR
430	NO	4	IPI00001649.2	_DnaJ_homolog_subfamily_C_member_15	1.48893	79.787	0.108697	2327.14	3464.95	28.1304	1	SPSAGK
431	NO	4	IPI00013049.1	_Keratocan	-1.2217	88.889	0.108697	51000.8	41745.7	13.9675	1	WINLNK
432	NO	1	IPI00451401.3	_Isoform_2_of_Triosephosphate_isomerase	1.02968	100	0.110567	53466.6	55053.3	2.06566	13	VVLAYEPVWAIGTGK
433	NO	4	IPI00017224.1	_Olfactory_receptor	-1.05952	87.199	0.111514	16074.4	15171.4	4.05254	1	FGGCLLQM
434	NO	1	IPI00218570.6	_Phosphoglycerate_mutase_2	-1.0595	99.9999	0.112534	42264.8	39891.2	4.10984	3	VLIAAHGNSLR
435	NO	4	IPI00019977.2	_General_transcription_factor_IIE_subunit_1	-1.20166	75.182	0.112623	49539.1	41225.5	12.988	1	SVLNNLK
436	NO	4	IPI00384998.4	_Isoform_7_of_Neurofascin	-1.22194	84.711	0.115132	50015.6	40931.2	14.3031	1	WLDEPK
437	NO	1	IPI00644712.4	_ATP-dependent_DNA_helicase_2_subunit_1	1.09391	100	0.116203	9494.71	10386.3	6.45421	4	DTGIFLDLMHLK
438	NO	4	IPI00005826.1	_Probable_E3_ubiquitin-protein_ligase_HERC2	-1.07447	84.374	0.119869	33373.1	31060.2	5.17333	1	VVPVP
439	NO	2	IPI00411706.1	_S-formylglutathione_hydrolase	1.21551	99.9452	0.120156	16195.8	19686.2	11.3011	2	LQEGYDHSYYFIATFITDHIR
440	NO	2	IPI00015029.1	_Prostaglandin_E_synthase_3	-1.33064	97.8176	0.120156	73610.3	55319.5	16.6241	1	HLNEIDLFHCIDPNDSK
441	NO	2	IPI00295851.4	_Coatomer_subunit_beta	1.0601	99.9998	0.120156	20766.1	22014.1	3.37855	1	VLQDLVMDILR
442	NO	2	IPI00026466.9	_Isoform_2_of_Nipped-B-like_protein	-1.10988	93.5782	0.120156	41619	37498.7	6.05618	1	KPEEIK
443	NO	2	IPI00166928.2	_Isoform_1_of_Ephexin-1	-1.10988	92.3452	0.120156	41619	37498.7	6.05618	1	QPEEIK
444	NO	4	IPI00017538.3	_Isoform_2_of_Separin	-1.22167	80.936	0.12119	49625.7	40621.1	14.5646	1	GELELAR
445	NO	1	IPI00010402.2	_Putative_uncharacterized_protein	-1.05922	100	0.123845	39891.1	37660.8	4.21854	2	VYSTSVTGSR
446	NO	1	IPI00739539.5	_ANKRD26-like_family_C_member_1B	-1.14901	100	0.129291	71294.9	62048.8	10.3539	37	ALDFEQEMATAASSSSLEK
447	NO	1	IPI00401264.5	_Thioredoxin_domain-containing_protein_4	1.15948	99.9933	0.129671	4675.33	5420.94	11.0584	2	EITSLDTENIDEILNNADVALVNFYADWCR
448	NO	4	IPI00020729.1	_Insulin_receptor_substrate_4	-1.55526	85.007	0.129978	62952.7	40477.1	33.6018	1	GSDGDGERGK
449	NO	4	IPI00478037.2	_Zinc_finger_protein_358	-1.55926	80.643	0.129978	64077	41094.6	33.8719	1	GFGQGSALLK
450	NO	2	IPI00302850.4	_Small_nuclear_ribonucleoprotein_Sm_D1	-1.43611	99.9996	0.130423	11428.2	7957.72	21.786	1	YFILPDSLPLDTLLVDVEPK
451	NO	2	IPI00328257.4	_Isoform_A_of_AP-1_complex_subunit_beta-1	1.2876	99.9969	0.130423	9421.49	12131.1	15.1385	1	LASQANIAQVLAELKEYATEVDVDFVR
452	NO	1	IPI00018853.1	_Tropomyosin_isoform	1.07538	100	0.132531	45511.3	48941.7	5.46182	3	IQLVEEELDR
453	NO	1	IPI00176903.2	_Isoform_1_of_Polymerase_I_and_transcript_release_factor	1.06719	100	0.133063	27666.8	29525.8	4.89961	5	QAEMEGAVQSIQGELSK
454	NO	4	IPI00299524.1	_Condensin_complex_subunit_1	-1.07241	78.355	0.134542	31131.3	29029.3	5.25599	1	SIDPGLK
455	NO	2	IPI00012449.1	_Sodium/glucose_cotransporter_2	-1.10305	92.3239	0.134977	30191.3	27370.9	5.94782	1	LALFVPR
456	NO	2	IPI00009032.1	_Lupus_La_protein	-1.07733	99.7684	0.134977	21314.4	19784.5	4.52386	1	SKAELMEISEDKTK
457	NO	2	IPI00375226.4	.23_Similar_to_ribosomal_protein_L18	-1.17019	95.199	0.134977	27243.6	23281.4	9.57037	1	NLTFDQLALDSPK
458	NO	2	IPI00017256.6	_Ras_suppressor_protein_1	1.17614	99.9218	0.134977	13203.9	15529.7	9.91016	1	AENNPWVTPIADQFQLGVSHVFEYIR
459	NO	2	IPI00012441.1	_Isoform_1_of_Synaptojanin-1	-1.12693	91.935	0.134977	10258.1	9102.71	7.2922	1	VCVGTWNVNGGKQFR
460	NO	2	IPI00007928.4	_Pre-mRNA-processing-splicing_factor_8	-1.08413	99.9981	0.135578	4297.02	3963.56	4.94712	1	TDMIQALGGVEGILEHTLFK
461	NO	2	IPI00019471.1	_Insulin_receptor_substrate_1	1.09161	95.4749	0.135578	293528	320419	5.40133	1	RSIPLESCFNINK
462	NO	2	IPI00016572.1	_Small_nuclear_ribonucleoprotein_G	-1.17986	99.9901	0.135578	14912.1	12638.9	10.2137	1	HVQGILR
463	NO	2	IPI00303952.7	_leukocyte_immunoglobulin-like_receptor,_subfamily_B,_member_2_isoform_1	-1.06377	93.7462	0.135578	16107.7	15142.1	3.82447	1	FGGFILCK
464	NO	2	IPI00550192.2	_Isoform_1_of_Probable_Xaa-Pro_aminopeptidase_3	-1.10578	99.9833	0.135578	30194.3	27305.9	6.22778	1	AILFVPR
465	NO	1	IPI00784154.1	_60_kDa_heat_shock_protein,_mitochondrial	-1.15166	100	0.135711	24327.7	21124.1	10.7432	10	ALMLQGVDLLADAVAVTMGPK
466	NO	1	IPI00761017.2	_Isoform_1_of_Transforming_growth_factor_beta-1-induced_transcript_1_protein	-1.07014	100	0.135711	15273.2	14272.1	5.15282	2	MEDLDALLSDLETTTSHMPR
467	NO	1	IPI00217683.2	_A-kinase_anchor_protein_12_isoform_2	-1.06042	100	0.139148	8760.38	8261.24	4.4991	4	LVQNIIQTAVDQFVR
468	NO	1	IPI00072377.1	_Isoform_1_of_Protein_SET	-1.07617	100	0.13928	35480.7	32969.4	5.64084	3	IDFYFDENPYFENK
469	NO	1	IPI00376005.2	_Isoform_2_of_Eukaryotic_translation_initiation_factor_5A-1	1.0233	100	0.139707	28140	28795.8	1.77484	10	NDFQLIGIQDGYLSLLQDSGEVR
470	NO	1	IPI00291175.7	_Isoform_1_of_Vinculin	-1.04085	100	0.139707	17462.4	16777.1	3.08897	16	GILEYLTVAEVVETMEDLVTYTK
471	NO	1	IPI00024067.4	_Isoform_1_of_Clathrin_heavy_chain_1	-1.04378	100	0.139707	15939.2	15270.6	3.30735	26	AFMTADLPNELIELLEK
472	NO	2	IPI00399252.2	_Isoform_1_of_Protein_Jade-1	-1.46516	98.2862	0.140318	71485.4	48790.1	24.2528	1	CNGSLIKVNYNQTAVK
473	NO	2	IPI00024175.3	_Isoform_1_of_Proteasome_subunit_alpha_type-7	-1.14682	99.9521	0.142206	50911.4	44393.5	8.64548	1	ALLEVVQSGGK
474	NO	2	IPI00022694.3	_Isoform_Rpn10A_of_26S_proteasome_non-ATPase_regulatory_subunit_4	-1.11131	99.5555	0.142206	17501.4	15748.4	6.68791	1	MTISQQEFGR
475	NO	2	IPI00010471.5	_Plastin-2	-1.09962	99.7913	0.142206	60808.3	55299.5	6.02423	1	AVGDGIVLCK
476	NO	2	IPI00182469.3	_Isoform_1AB_of_Catenin_delta-1	-1.16443	99.9994	0.142206	6509.45	5590.26	9.68793	1	DMDLTEVITGTLWNLSSHDSIK
477	NO	4	IPI00847759.2	_DENN_domain-containing_protein_4B	1.10707	80.483	0.145457	14024.5	15526	7.85726	1	SLSDLSLTGEEPLPGGSPGGSGSALSAQ
478	NO	2	IPI00005705.1	_Isoform_Gamma-1_of_Serine/threonine-protein_phosphatase_PP1-gamma_catalytic_subunit	1.22985	99.9988	0.1459	13560.9	16677.8	13.3174	1	TFTDCFNCLPIAAIVDEK
479	NO	1	IPI00239077.5	_Histidine_triad_nucleotide-binding_protein_1	1.06401	99.9976	0.147556	22586.1	24031.7	4.8806	3	AQVARPGGDTIFGK
480	NO	4	IPI00220737.1	_Isoform_3_of_Neural_cell_adhesion_molecule_1	-1.06666	81.097	0.148289	31518.3	29548.6	5.02176	1	VTIVGLK
481	NO	2	IPI00011592.3	_Cytoplasmic_dynein_1_light_intermediate_chain_2	-1.14054	99.9376	0.14877	4380.75	3840.95	8.50836	2	FAVSAESLPETLVIFVADMSRPWTVMESLQK
482	NO	1	IPI00017375.2	_Protein_transport_protein_Sec23A	-1.07236	99.9995	0.150747	14061.5	13112.7	5.54242	2	HLLQAPVDDAQEILHSR
483	NO	2	IPI00248321.8	_similar_to_peptidylprolyl_isomerase_A-like	1.31991	99.9978	0.151998	57201.7	75501.3	18.2251	4	HTGPGILSMANAGPNTNGSQFFICTAK
484	NO	2	IPI00383971.4	_Full-length_cDNA_clone_CS0DK007YN03_of_HeLa_cells_of_Homo_sapiens	1.15794	99.9994	0.152388	9883.87	11444.9	9.62573	1	VIEINPYLLGTMAGGAADCSFWER
485	NO	2	IPI00019090.2	_Collagen_alpha-1(XIX)_chain	1.33873	92.8369	0.152388	34610.9	46334.5	19.3127	1	GDPALAGLNGENGLK
486	NO	2	IPI00106642.4	_Dihydropyrimidinase-like_2	1.11039	99.998	0.152388	12057.5	13388.4	6.88601	1	AALAGGTTMIIDHVVPEPGTSLLAAFDQWR
487	NO	2	IPI00075081.1	_Isoform_1_of_Fanconi_anemia_group_D2_protein	-1.08937	92.7177	0.153746	31647	29050.6	5.65558	1	HPSYPK
488	NO	1	IPI00072534.2	_Isoform_1_of_UNC45_homolog_A	-1.11611	99.9306	0.154543	5090.92	4561.31	8.80786	2	IPQVTTHWLEILQALLLSSNQELQHR
489	NO	4	IPI00220134.1	_Isoform_2_of_Oxysterols_receptor_LXR-alpha	1.07084	75.034	0.154868	36908.4	39522.9	5.41269	1	YNPGSESITFLK
490	NO	1	IPI00219217.3	_L-lactate_dehydrogenase_B_chain	1.03082	100	0.155238	19480.9	20081.4	2.43674	17	LIAPVAEEEATVPNNK
491	NO	4	IPI00180685.3	_Isoform_2_of_Aprataxin	-1.07142	78.559	0.155419	61013.7	56946.5	5.47407	1	VIVDFAGSSKLR
492	NO	1	IPI00010740.1	_Isoform_Long_of_Splicing_factor,_proline-_and_glutamine-rich	-1.05628	100	0.165189	26759.8	25334	4.49443	7	FGQGGAGPVGGQGPR
493	NO	4	IPI00014252.1	_Isoform_2_of_Telomerase-binding_protein_EST1A	1.07433	79.053	0.165686	31773.6	34135.2	5.83707	1	VIAADCK
494	NO	4	IPI00032830.2	_Isoform_1_of_Oligoribonuclease,_mitochondrial_(Fragment)	1.0675	82.7	0.165686	322205	343955	5.32566	1	LLRGVGGSHGRFGAR
495	NO	4	IPI00168806.2	_Isoform_1_of_Histone-lysine_N-methyltransferase_MLL3	-1.18129	89.935	0.165686	47903.4	40551.8	13.6425	1	LEEQNGSK
496	NO	1	IPI00386854.5	_HNRPA2B1_protein	1.05482	100	0.166927	36963.8	38990.3	4.4026	11	LFIGGLSFETTEESLR
497	NO	4	IPI00646234.3	_Isoform_1_of_Doublesex-_and_mab-3-related_transcription_factor_C2	-1.06743	89.041	0.167259	31265	29290	5.35358	1	EALVGLK
498	NO	4	IPI00015129.2	_Prickle-like_protein_3	-1.17464	76.069	0.167259	48003.1	40866.2	13.2854	1	LEEEEKK
499	NO	4	IPI00025786.1	_Isoform_2_of_B-cell_CLL/lymphoma_7_protein_family_member_A	-1.2876	84.607	0.167259	8340.28	6477.4	21.0581	1	VMAAIEK
500	NO	4	IPI00883981.1	_Similar_to_Cohesin_subunit_SA-3	1.12058	76.423	0.167259	19600.1	21963.5	9.41152	1	SAEITGVSHR
501	NO	1	IPI00014424.1	_Elongation_factor_1-alpha_2	-1.09943	100	0.167912	47671.7	43360.6	7.85364	10	EHALLAYTLGVK
502	NO	2	IPI00306604.5	_Integrin_alpha-5	-1.06577	99.8047	0.168112	61272	57490.7	4.32151	1	SLQWFGATVR
503	NO	1	IPI00010800.2	_Nestin	-1.03345	100	0.171223	17705.5	17132.4	2.74459	17	SLETEILESLK
504	NO	2	IPI00000494.6	_60S_ribosomal_protein_L5	-1.10538	99.9999	0.171905	14147.1	12798.4	6.87419	1	VGLTNYAAAYCTGLLLAR
505	NO	2	IPI00411937.4	_Nucleolar_protein_5A	-1.17399	99.9892	0.171905	3011.49	2565.17	11.0506	1	VDNMIIQSISLLDQLDKDINTFSMR
506	NO	2	IPI00017963.1	_Small_nuclear_ribonucleoprotein_Sm_D2	-1.13876	99.9781	0.171905	18863.9	16565.3	8.95347	1	HCNMVLENVK
507	NO	1	IPI00555809.3	_Pseudogene_candidate	-1.20653	99.9994	0.172005	22873.5	18958.1	15.8015	5	VLSLYASGR
508	NO	4	IPI00034277.1	_Isoform_A_of_Probable_cation-transporting_ATPase_13A1	1.08499	84.376	0.172796	31742.8	34440.5	6.83862	1	VLALGYK
509	NO	4	IPI00023211.1	_Rho-related_GTP-binding_protein_Rho6	-1.0671	88.841	0.172796	26583.8	24912.1	5.44468	1	TASMLCLNKPSPLPQK
510	NO	2	IPI00303771.1	_Olfactory_receptor_6F1	-1.2217	93.5234	0.176105	51000.8	41745.7	13.9675	1	DALDLIK
511	NO	2	IPI00020008.1	_NEDD8	1.37776	99.9764	0.176275	5782.43	7966.77	22.5889	1	ILGGSVLHLVLALR
512	NO	1	IPI00215918.3	_ADP-ribosylation_factor_4	1.13486	99.998	0.176862	13971.3	15855.5	10.7348	3	ILMVGLDAAGK
513	NO	1	IPI00017367.6	_Radixin_isoform_b	1.03957	100	0.176862	36315.8	37752.8	3.28762	8	APDFVFYAPR
514	NO	2	IPI00013163.1	_Myeloid_cell_nuclear_differentiation_antigen	-1.15169	94.478	0.176967	50302.8	43677.4	9.8965	1	KEKSKVAKKIK
515	NO	2	IPI00010951.2	_Epiplakin	-1.11546	99.9829	0.176967	21672.8	19429.5	7.66558	1	GFFDPNTHENLTYLQLLER
516	NO	4	IPI00027195.1	_Isoform_1_of_NADPH_oxidase_4	1.10469	76.29	0.177263	50222.3	55480	8.44789	1	YVNIQLYLSQTDGIQ
517	NO	2	IPI00220139.2	_zinc_finger_protein_74	-1.08367	95.6638	0.179616	31420.3	28994.3	5.67419	1	CSACEK
518	NO	2	IPI00073708.2	_Isoform_2_of_Dual_3',5'-cyclic-AMP_and_-GMP_phosphodiesterase_11A	-1.21923	91.6187	0.179616	51123.3	41930.7	14.1133	1	WLLTVR
519	NO	2	IPI00012197.1	_XTP3-transactivated_gene_A_protein	-1.14625	99.9997	0.179616	3028.19	2641.83	9.69842	1	AALQEELSDVLIYLVALAAR
520	NO	1	IPI00418169.3	_annexin_A2_isoform_1	1.05367	100	0.181478	41091	43296.6	4.47691	57	AEDGSVIDYELIDQDAR
521	NO	1	IPI00023860.1	_Nucleosome_assembly_protein_1-like_1	-1.01963	100	0.181479	29026.8	28468	1.6664	5	QLTVQMMQNPQILAALQER
522	NO	1	IPI00003269.1	_Beta-actin-like_protein_2	-1.15112	100	0.181653	47314	41102.7	12.1273	29	SYELPDGQVITIGNER
523	NO	1	IPI00021439.1	_Actin,_cytoplasmic_1	-1.10315	100	0.181969	57768.9	52367.1	8.46107	90	KDLYANTVLSGGTTMYPGIADR
524	NO	4	IPI00478472.3	_Isoform_1_of_Protein_GREB1	-1.05338	85.014	0.18249	87103.3	82689.7	4.47974	1	SSLRQTVVR
525	NO	4	IPI00167065.3	_Isoform_2_of_Adenylosuccinate_synthetase_isozyme_1	1.19016	77.396	0.18249	32074.5	38173.9	15.0797	1	LDILDVLGEVKVGVSYKLNGK
526	NO	4	IPI00012456.5	_cDNA_FLJ16077_fis,_clone_MESAN2007440,_highly_similar_to_Relaxin_receptor_1	1.10327	79.891	0.18249	44768.6	49391.7	8.47994	1	FTIVSHGGGQDVK
527	NO	2	IPI00167547.6	_Isoform_1_of_Bromodomain_and_WD_repeat-containing_protein_3	1.06234	90.2697	0.182621	35666	37889.2	4.32531	1	CVAFD
528	NO	2	IPI00016910.1	_Eukaryotic_translation_initiation_factor_3_subunit_C	1.09449	98.0525	0.182621	16674.3	18249.9	6.47025	1	ILADLEDYLNELWEDKEGK
529	NO	1	IPI00396378.3	_Isoform_B1_of_Heterogeneous_nuclear_ribonucleoproteins_A2/B1	1.03612	100	0.18402	38641.3	40036.9	3.06988	14	LFIGGLSFETTEESLR
530	NO	1	IPI00021440.1	_Actin,_cytoplasmic_2	-1.10174	100	0.184874	57942.9	52592.4	8.42759	89	KDLYANTVLSGGTTMYPGIADR
531	NO	1	IPI00399318.1	_epsilon_subunit_of_coatomer_protein_complex_isoform_b	-1.06657	99.9996	0.184874	13491	12649.1	5.60395	3	MQDLDEDATLTQLATAWVSLATGGEK
532	NO	2	IPI00647217.2	_Superkiller_viralicidic_activity_2-like_2	-1.12322	99.9954	0.189094	3615.75	3219.1	8.44135	1	GSADPLNSAFHLTYNMVLNLLR
533	NO	2	IPI00221178.1	_Isoform_2_of_Tumor_protein_D54	1.07962	99.5298	0.189094	28288.3	30540.6	5.58263	1	TPAVEGLTEAEEEELRAELTKVEEEIVTLR
534	NO	2	IPI00156689.3	_Synaptic_vesicle_membrane_protein_VAT-1_homolog	1.11769	100	0.189094	9731.05	10876.3	8.12045	1	TWWNQFSVTALQLLQANR
535	NO	1	IPI00295400.1	_Tryptophanyl-tRNA_synthetase,_cytoplasmic	1.06133	100	0.189791	17537.3	18612.8	5.23193	3	PNSEPASLLELFNSIATQGELVR
536	NO	2	IPI00017025.3	_hypothetical_protein	1.10926	99.9668	0.192659	44161.6	48986.8	7.63331	2	MVNPTVFDIAVDGKPLGR
537	NO	2	IPI00009862.4	_Cerebellar_degeneration-related_protein_2	-1.06097	91.8832	0.192659	40937.1	38584.7	4.35977	1	IECLQTNIDHLQSQVEELK
538	NO	1	IPI00013485.3	_40S_ribosomal_protein_S2	-1.10041	100	0.192729	37645.4	34210.4	8.47949	3	SLEEIYLFSLPIK
539	NO	2	IPI00019223.3	_Isoform_1_of_A-kinase_anchor_protein_9	-1.55844	93.6187	0.193634	63274.6	40601.3	33.7025	1	KTLEDMLK
540	NO	2	IPI00740286.1	_Conserved_hypothetical_protein	1.15464	91.015	0.194947	30446.7	35154.9	10.708	1	VSEGLSFR
541	NO	1	IPI00477536.3	_Filamin_B	-1.02507	100	0.199073	29819.3	29090.1	2.21997	59	IPYLPITNFNQNWQDGK
542	NO	1	IPI00020042.2	_Isoform_1_of_26S_protease_regulatory_subunit_6B	-1.08276	99.6995	0.200166	29438.9	27188.7	7.16345	2	GVLMYGPPGCGK
543	NO	4	IPI00154473.5	_Elongation_factor_G_1,_mitochondrial	1.19826	78.592	0.200674	40644.1	48702.2	16.2905	1	MRLLGAAAVAALGRGR
544	NO	4	IPI00018353.2	_Isoform_1_of_Cohesin_subunit_SA-3	-1.10909	75.555	0.200674	193270	174260	9.29297	1	LLAGFCK
545	NO	1	IPI00102069.5	_Eukaryotic_translation_initiation_factor_3_subunit_M	-1.09501	100	0.201116	4459.75	4072.8	8.20632	3	EISFDTMQQELQIGADDVEAFVIDAVR
546	NO	1	IPI00013991.1	_Isoform_1_of_Tropomyosin_beta_chain	-1.03952	100	0.203429	54219.9	52158.6	3.51971	5	KLVILEGELER
547	NO	1	IPI00008223.3	_UV_excision_repair_protein_RAD23_homolog_B	-1.0711	99.9854	0.203594	12138.4	11332.7	6.2527	2	SNLFEDATSALVTGQSYENMVTEIMSMGYER
548	NO	4	IPI00029155.5	_Isoform_1_of_Single_Ig_IL-1-related_receptor	1.20641	87.254	0.205824	24863.5	29995.5	17.1279	1	RDPAHPALR
549	NO	4	IPI00014150.1	_Isoform_2_of_Pre-mRNA-splicing_regulator_WTAP	-1.05453	77.369	0.207376	89978.3	85325.5	4.84961	1	IQYLKQVQQPSVAQ
550	NO	4	IPI00872391.1	_PTK2_protein_tyrosine_kinase_2_isoform_b_variant_(Fragment)	1.0552	86.573	0.207376	96482.5	101809	4.9101	1	EIIDEEDTYTMPSKSYG
551	NO	4	IPI00005159.3	_Actin-related_protein_2	-1.22917	86.566	0.207376	16899.3	13748.6	19.0489	1	RLDIAGR
552	NO	2	IPI00026185.6	_Isoform_1_of_F-actin-capping_protein_subunit_beta	1.1349	99.9999	0.20894	18869.4	21414.8	9.64409	1	NLSDLIDLVPSLCEDLLSSVDQPLK
553	NO	4	IPI00030757.1	_Isoform_LpNPI_of_A_disintegrin_and_metalloproteinase_with_thrombospondin_motifs_2	-1.06514	85.926	0.212725	32453.4	30468.7	5.84894	1	YCSIPGYNK
554	NO	2	IPI00002478.1	_Isoform_B_of_Endothelin-converting_enzyme_1	1.15731	94.8226	0.213697	14042.4	16251.4	11.2729	1	TPESSHEGLITDPHSPSR
555	NO	2	IPI00027175.1	_Sorcin	1.0727	99.9316	0.213697	20721.8	22228.1	5.40414	1	CLTQSGIAGGYKPFNLETCR
556	NO	2	IPI00147874.1	_Sialic_acid_synthase	-1.17035	99.9229	0.216252	30478.4	26042.1	12.226	1	GSDHSASLEPGELAELVR
557	NO	2	IPI00028055.4	_Transmembrane_emp24_domain-containing_protein_10	1.19584	96.8206	0.218618	26749.4	31987.9	14.0067	1	IPDQLVILDMK
558	NO	2	IPI00008380.1	_Serine/threonine-protein_phosphatase_2A_catalytic_subunit_alpha_isoform	1.0886	99.9687	0.218618	31765.7	34580.2	6.63669	1	YSFLQFDPAPR
559	NO	2	IPI00045106.3	_Hedgehog-interacting_protein_precursor	1.06542	98.5483	0.219107	16030.8	17079.5	4.96703	1	ILTPEGEIFKEPYLDIHK
560	NO	4	IPI00888278.2	_Protein_FAM132B	-1.1205	75.444	0.219537	15688.7	14001.6	10.7218	1	AAGLGSPEPGAPSR
561	NO	4	IPI00335711.5	_Dynein_heavy_chain_11,_axonemal	-1.0843	79.355	0.220823	52168.8	48113	7.65971	1	ADLLDILSKGAQ
562	NO	4	IPI00031424.1	_Isoform_2_of_Phosphatidylinositol_4-kinase_alpha	-1.11462	75.904	0.220823	15190.6	13628.5	10.2948	1	MTVEQK
563	NO	2	IPI00021347.1	_Ubiquitin-conjugating_enzyme_E2_L3	1.08598	99.9999	0.224364	18104	19660.6	6.55775	1	TDQVIQSLIALVNDPQPEHPLR
564	NO	2	IPI00024821.1	_26S_proteasome_non-ATPase_regulatory_subunit_14	1.14235	100	0.224364	5395.57	6163.61	10.6085	1	AGVPMEVMGLMLGEFVDDYTVR
565	NO	2	IPI00002412.1	_Palmitoyl-protein_thioesterase_1	1.14157	99.9814	0.224364	18031.1	20583.8	10.558	1	CPSPPMINLISVGGQHQGVFGLPR
566	NO	2	IPI00005613.3	_Splicing_factor_U2AF_35_kDa_subunit	1.15059	99.9837	0.225192	9030.56	10390.5	11.2307	1	CAVSDVEMQEHYDEFFEEVFTEMEEK
567	NO	2	IPI00008438.1	_40S_ribosomal_protein_S10	-1.07005	99.9999	0.225212	17247	16117.9	5.43082	1	IAIYELLFK
568	NO	2	IPI00015890.3	_Nocturnin	-1.09894	92.7647	0.225212	125694	114378	7.58134	1	DFVDLR
569	NO	2	IPI00002957.1	_TBC1_domain_family_member_17	-1.05482	99.9969	0.225212	39479.3	37427.7	4.29213	1	WLLIWFKR
570	NO	2	IPI00172421.7	_Isoform_2_of_S-phase_kinase-associated_protein_1	-1.11813	100	0.22548	10641.3	9517.06	9.02432	1	VDQGTLFELILAANYLDIK
571	NO	2	IPI00022228.1	_Vigilin	-1.09143	99.9914	0.22548	12254.8	11228.2	7.07872	1	EAQKELEALIQNLDNVVEDSMLVDPK
572	NO	1	IPI00008603.1	_Actin,_aortic_smooth_muscle	-1.06438	100	0.226573	68182.2	64057.8	5.92921	35	SYELPDGQVITIGNER
573	NO	4	IPI00032955.1	_RING_finger_protein_114	-1.04906	87.085	0.227257	90510.7	86277.7	4.60339	1	LQECLKPKKPVCGV
574	NO	4	IPI00328765.3	_Isoform_1_of_Progesterone-induced-blocking_factor_1	-1.0587	76.143	0.227257	22064.4	20840.9	5.48977	1	EICELQVK
575	NO	2	IPI00032460.3	_U6_snRNA-associated_Sm-like_protein_LSm2	-1.112	99.7695	0.229067	12001.1	10792.3	8.69781	1	NDLSICGTLHSVDQYLNIK
576	NO	2	IPI00182289.6	_40S_ribosomal_protein_S29	-1.13222	93.5138	0.229067	22396.4	19780.9	10.1825	1	GHQQLYWSHPR
577	NO	2	IPI00003843.1	_Isoform_A1_of_Tight_junction_protein_ZO-2	-1.10255	100	0.229067	4333.21	3930.18	7.99968	1	AVDLLNYTQWFPIVIFFNPDSR
578	NO	1	IPI00011454.1	_Isoform_2_of_Neutral_alpha-glucosidase_AB	1.0584	99.9671	0.229386	14552.6	15402.5	5.42803	4	YSLLPFWYTLLYQAHR
579	NO	1	IPI00002459.4	_annexin_VI_isoform_2	-1.03022	99.9995	0.230751	14709.3	14277.8	2.85637	4	LSGGDDDAAGQFFPEAAQVAYQMWELSAVAR
580	NO	2	IPI00004672.4	H_Putative_HLA_class_I_histocompatibility_antigen,_alpha_chain_H	-1.08026	99.8287	0.23253	29893.4	27672.4	6.38603	1	SWTAADMAAQITK
581	NO	2	IPI00019269.3	_WD_repeat-containing_protein_61	1.4638	99.9786	0.23253	10494.5	15361.8	32.3641	1	YLASGAIDGIINIFDIATGK
582	NO	2	IPI00218845.4	_Nitric_oxide_synthase,_endothelial	-1.18748	99.9749	0.23253	2961.35	2493.82	14.3087	1	CPTLLEVLEQFPSVALPAPLLLTQLPLLQPR
583	NO	2	IPI00376798.3	_Isoform_1_of_60S_ribosomal_protein_L11	-1.12397	100	0.23253	42909.8	38177.1	9.7233	1	VLEQLTGQTPVFSK
584	NO	4	IPI00029661.3	_Ecotropic_viral_integration_site_5_protein_homolog	-1.40775	85.038	0.234106	23068.7	16387	34.3157	1	NAMNELQDELMTIRLR
585	NO	4	IPI00294839.6	_Lysyl_oxidase_homolog_2	1.06542	84.597	0.235566	10710.5	11411.2	6.2187	1	FDNSLINQIENLNIQVEDIR
586	NO	1	IPI00017334.1	_Prohibitin	1.07896	99.998	0.238227	20345.4	21951.9	7.40731	3	GVQDIVVGEGTHFLIPWVQKPIIFDCR
587	NO	1	IPI00874104.1	_Uncharacterized_protein_ENSP00000381719_(Fragment)	-1.10627	95.0362	0.238779	33449.4	30236.2	9.87886	2	DYFEKYGK
588	NO	2	IPI00011126.6	_26S_protease_regulatory_subunit_4	1.12101	100	0.239699	17236	19321.8	9.63463	1	TMLELLNQLDGFDSR
589	NO	2	IPI00556589.3	_4_kDa_protein	-1.07766	100	0.239699	100633	93380.9	6.30883	1	EGDVLTLLESER
590	NO	2	IPI00797709.1	_18_kDa_protein	-1.04566	100	0.239995	17630.4	16860.5	3.77461	1	KSDLFQDDLYPDTAGPEAALEAEEWFEGK
591	NO	2	IPI00010865.1	_Casein_kinase_II_subunit_beta	-1.07763	91.226	0.242369	3570.82	3313.59	6.36064	1	ELEDNPNQSDLIEQAAEMLYGLIHAR
592	NO	1	IPI00185146.5	_Importin-9	-1.11201	99.9317	0.242744	5464.4	4913.99	10.4752	2	IAAQDLLLAVATDFQNESAAALAAAATR
593	NO	2	IPI00374054.3	_Isoform_2_of_Protein_enabled_homolog	1.12104	97.5802	0.244451	9339.31	10469.8	9.78626	1	EDANVFASAMMHALEVLNSQETGPTLPR
594	NO	4	IPI00023807.3	_Semaphorin-4D	-1.06964	82.682	0.244578	45738.5	42760.8	6.72809	1	LICSRPDSGLVFNVLR
595	NO	1	IPI00215997.5	_CD9_antigen	1.0765	99.9999	0.247845	33468	36028.4	7.33836	3	KDVLETFTVK
596	NO	4	IPI00299627.2	_Dual_oxidase_2	1.10282	75.295	0.247907	85755.4	94573	9.87458	1	GGGGGGNGIR
597	NO	4	IPI00171298.1	_solute_carrier_family_22_member_1_isoform_b	1.05857	81.489	0.250766	38095.4	40326.5	5.77523	1	IPGAFIALITID
598	NO	2	IPI00023728.1	_Gamma-glutamyl_hydrolase	1.07999	99.9997	0.251742	7737.97	8356.95	6.70908	1	MFQNFPTELLLSLAVEPLTANFHK
599	NO	2	IPI00017339.1	_Splicing_factor_3B_subunit_4	1.08107	99.9995	0.251742	12961.8	14012.6	6.80129	1	VSEPLLWELFLQAGPVVNTHMPK
600	NO	2	IPI00383754.1	_Tryptophanyl-tRNA_synthetase_(Fragment)	1.08137	90.6031	0.251742	28968.9	31326.2	6.83197	1	ALXEVLQPLIAEHQAR
601	NO	2	IPI00002557.1	_Coatomer_subunit_gamma-2	-1.1323	100	0.251742	13449	11877.6	10.8708	1	ELAPAVSVLQLFCSSPK
602	NO	2	IPI00555874.1	_Actin-like_protein_(Fragment)	-1.00993	96.1486	0.251742	865144	856634	0.863461	1	IWHHTFYKEVR
603	NO	4	IPI00807468.1	_hypothetical_protein_isoform_1	1.1002	81.91	0.253515	27144.3	29864	9.77385	1	NGGAGTLR
604	NO	1	IPI00289334.1	_Isoform_1_of_Filamin-B	-1.0233	100	0.25579	30192.9	29505.3	2.32512	57	IPYLPITNFNQNWQDGK
605	NO	2	IPI00297579.4	_Chromobox_protein_homolog_3	-1.09363	99.9741	0.259139	9252.96	8460.81	7.93188	1	GFTDADNTWEPEENLDCPELIEAFLNSQK
606	NO	4	IPI00007084.2	_Mitochondrial_aspartate-glutamate_carrier_protein	-1.13325	75.904	0.259906	397226	350521	12.999	1	AIGGGP
607	NO	1	IPI00294578.1	_Isoform_1_of_Protein-glutamine_gamma-glutamyltransferase_2	-1.02287	100	0.260594	30102.8	29429.6	2.30477	27	YLLNLNLEPFSEK
608	NO	4	IPI00029263.2	_Proto-oncogene_tyrosine-protein_kinase_FER	-1.11802	85.007	0.260658	18009	16107.9	11.6271	1	LKQLVK
609	NO	1	IPI00219219.3	_Galectin-1	1.02783	100	0.262376	46094.2	47376.9	2.81001	14	LNLEAINYMAADGDFK
610	NO	2	IPI00012772.8	_60S_ribosomal_protein_L8	-1.24112	99.9814	0.263134	14486.5	11672.1	19.4473	1	AQLNIGNVLPVGTMPEGTIVCCLEEKPGDR
611	NO	2	IPI00076042.2	_Short_heat_shock_protein_60_Hsp60s2	-1.17205	99.9982	0.266721	10479.3	8941	14.3381	1	VTDALNATR
612	NO	2	IPI00216125.6	_SRP9_protein	-1.11409	99.9984	0.266886	23606.6	21189.2	9.78078	1	PQYQTWEEFSR
613	NO	2	IPI00844578.1	_ATP-dependent_RNA_helicase_A	1.08385	100	0.266886	7502.83	8131.92	7.29391	1	GMTLVTPLQLLLFASK
614	NO	2	IPI00218407.6	_Fructose-bisphosphate_aldolase_B	1.06892	99.996	0.266886	31791.2	33982.2	6.03767	1	VLAAVYK
615	NO	2	IPI00026625.1	_Isoform_1_of_Nuclear_pore_complex_protein_Nup155	-1.11971	99.9622	0.26794	5734.13	5121.11	10.2995	1	EITAIESSVPCQLLESVLQELK
616	NO	1	IPI00396370.5	_Isoform_1_of_Eukaryotic_translation_initiation_factor_3_subunit_B	-1.05094	99.9931	0.27098	23067	21949	5.17666	2	YLVTFSPLMDTQDDPQAIIIWDILTGHK
617	NO	1	IPI00872901.2	_18_kDa_protein	1.03121	96.7724	0.27098	57006.1	58785	3.20172	2	VNNDENEHQLSLR
618	NO	4	IPI00292753.7	_Isoform_6_of_GTPase-activating_protein_and_VPS9_domain-containing_protein_1	1.08313	85.699	0.271257	9025.43	9775.67	8.48026	1	VETPPLSSVNLLEGLS
619	NO	4	IPI00215728.3	_Isoform_2_of_Histone_deacetylase_9	1.0654	75.632	0.27342	12193.3	12990.8	6.76518	1	IIEIQSMSLK
620	NO	2	IPI00029468.1	_Alpha-centractin	1.09193	100	0.275275	15565.5	16996.4	8.10916	1	TLFSNIVLSGGSTLFK
621	NO	2	IPI00026167.5	_NHP2-like_protein_1	1.16053	99.999	0.275275	3709.22	4304.65	13.7943	1	GISEFIVMAADAEPLEIILHLPLLCEDK
622	NO	4	IPI00030578.2	_Probable_oxidoreductase_KIAA1576	1.03942	87.519	0.283113	40562	42161	4.20363	1	EAGKEPAEGGGGDGSHR
623	NO	1	IPI00478231.2	_Transforming_protein_RhoA	1.05785	100	0.287023	24673.2	26100.5	6.03433	4	QVELALWDTAGQEDYDR
624	NO	1	IPI00013508.5	_Alpha-actinin-1	-1.0117	100	0.287023	30523.8	30170.9	1.24775	33	ACLISLGYDIGNDPQGEAEFAR
625	NO	1	IPI00816229.1	_ACTA2_protein_(Fragment)	-1.04008	100	0.287051	102213	98273.8	4.2302	24	SYELPDGQVITIGNER
626	NO	1	IPI00216592.2	_Isoform_C1_of_Heterogeneous_nuclear_ribonucleoproteins_C1/C2	1.03264	100	0.287051	36548.1	37741.1	3.45868	8	MIAGQVLDINLAAEPK
627	NO	4	IPI00000274.3	_Zinc_finger_protein_GLIS2	-1.07621	89.325	0.28795	30707	28532.5	8.07957	1	YTDPSSLR
628	NO	1	IPI00376170.4	_similar_to_peptidyl-Pro_cis_trans_isomerase	1.03809	100	0.288738	50475.4	52397.9	4.04308	3	VSFELFADK
629	NO	1	IPI00643920.2	_Transketolase	-1.04	100	0.291867	23790	22875	4.27112	16	NMAEQIIQEIYSQIQSK
630	NO	4	IPI00171716.3	_OTTHUMP00000028696	-1.03436	78.478	0.293625	57230.6	55329.5	3.75629	1	AGFMLIGSDVK
631	NO	4	IPI00217477.5	_High_mobility_group_protein_B3	-1.0557	83.795	0.294109	76249.5	72226.5	6.0505	1	MSAYAFFVQTCR
632	NO	1	IPI00302925.4	_59_kDa_protein	-1.03544	99.9974	0.295018	34695.3	33507.7	3.8181	4	FAEAFEAIPR
633	NO	2	IPI00179700.3	_Isoform_HMG-I_of_High_mobility_group_protein_HMG-I/HMG-Y	1.06132	99.9992	0.295152	32195.2	34169.5	5.65821	1	KQPPVSPGTALVGSQKEPSEVPTPK
634	NO	1	IPI00018511.1	_Putative_tubulin_beta-4q_chain	-1.03072	100	0.295903	38590.6	37440.5	3.33269	15	AVLVDLEPGTMDSVR
635	NO	1	IPI00012503.1	_Isoform_Sap-mu-0_of_Proactivator_polypeptide	1.09267	100	0.295903	13474.4	14723.1	9.79017	10	EIVDSYLPVILDIIK
636	NO	1	IPI00220362.5	_10_kDa_heat_shock_protein,_mitochondrial	-1.10099	99.9998	0.295903	19651.9	17849.3	10.6429	3	VLQATVVAVGSGSK
637	NO	1	IPI00027252.6	_Prohibitin-2	1.06707	100	0.296254	14323.2	15284	7.18666	2	IYLTADNLVLNLQDESFTR
638	NO	4	IPI00738835.3	_Uncharacterized_protein_ENSP00000374929	-1.08731	76.285	0.297343	46928.6	43160.4	9.44678	1	LYVSMK
639	NO	4	IPI00065486.2	_Isoform_4_of_ATP-binding_cassette_sub-family_B_member_6,_mitochondrial	-1.103	85.413	0.297343	29530.9	26773.3	11.0821	1	AIQASLAK
640	NO	1	IPI00010779.4	_Isoform_1_of_Tropomyosin_alpha-4_chain	-1.02954	100	0.300373	31344.5	30445.2	3.24632	15	IQALQQQADEAEDR
641	NO	1	IPI00218667.2	_Stathmin-2	1.0546	99.9966	0.300791	22238.8	23453	5.94619	2	ALEENNNFSK
642	NO	1	IPI00021428.1	_Actin,_alpha_skeletal_muscle	-1.03156	100	0.301586	82845	80310.7	3.48349	34	SYELPDGQVITIGNER
643	NO	1	IPI00026119.6	_Ubiquitin-like_modifier_activating_enzyme_1	1.04277	100	0.302588	14360.8	14975.1	4.71289	4	AAVATFLQSVQVPEFTPK
644	NO	4	IPI00102575.4	_Isoform_1_of_ATPase_family_AAA_domain-containing_protein_5	1.03896	84.248	0.304498	76002.5	78963.6	4.372	1	MVGVLAMAAAAAPPPVK
645	NO	2	IPI00013302.11	_ADAM_15	1.06395	91.1753	0.306852	37821.3	40239.9	6.00167	1	RTLEVALLLDT
646	NO	2	IPI00052885.7	_similar_to_hCG1641491_isoform_2	-1.08238	99.9523	0.306852	22045.1	20367.3	7.68725	2	AQAAAPASVPAQAPK
647	NO	4	IPI00647849.1	_Conserved_hypothetical_protein	-1.093	76.121	0.307493	62282.5	56982.8	10.2881	1	FILVLSERLSK
648	NO	4	IPI00026303.4	_Peptidase_inhibitor_15	-1.08704	84.607	0.307493	47403	43607.2	9.68822	1	LYWFK
649	NO	4	IPI00292009.9	_Isoform_2_of_Palladin	-1.08704	84.607	0.307493	47403	43607.2	9.68822	1	IYWFK
650	NO	1	IPI00044779.2	_TC4_protein	-1.04965	99.9999	0.308828	23901	22770.5	5.51817	2	LVLVGDGGTGK
651	NO	1	IPI00027569.1	_Heterogeneous_nuclear_ribonucleoprotein_C-like_1	1.04004	100	0.309322	37299.5	38793.1	4.48248	4	VFIGNLNTLVVK
652	NO	1	IPI00290566.1	_T-complex_protein_1_subunit_alpha	-1.03893	100	0.309322	10115.3	9736.34	4.3662	3	SLLVIPNTLAVNAAQDSTDLVAK
653	NO	1	IPI00030144.1	206I17.5;LOC653505;LOC653598_Peptidylprolyl_cis-trans_isomerase_A-like_4B	1.05099	99.9837	0.311002	58770.7	61767.7	5.71396	3	IIPGFMCQGGDFTR
654	NO	1	IPI00017617.1	_Probable_ATP-dependent_RNA_helicase_DDX5	-1.04633	100	0.3119	34527	32998.3	5.2274	2	MLDMGFEPQIR
655	NO	1	IPI00023785.6	_DEAD_box_polypeptide_17_isoform_1	-1.04633	100	0.3119	34527	32998.3	5.2274	2	MLDMGFEPQIR
656	NO	1	IPI00029818.5	_Isoform_5_of_Myosin-14	1.05571	99.9999	0.31454	29935.2	31602.9	6.29786	5	QLLQANPILEAFGNAK
657	NO	2	IPI00219301.7	_Myristoylated_alanine-rich_C-kinase_substrate	-1.06878	99.9919	0.315036	12176.7	11393.2	6.54296	1	TAAKGEAAAERPGEAAVASSPSK
658	NO	1	IPI00030296.6	_BM-010	-1.02784	100	0.316992	27576.1	26829.1	3.20592	5	MFVLDEADEMLSR
659	NO	4	IPI00884959.1	_Isoform_4_of_Dynein_heavy_chain_6,_axonemal	1.0673	76.457	0.317347	19616.2	20936.3	7.71469	1	MFLQVDKSWK
660	NO	4	IPI00015618.2	_Isoform_1_of_Coiled-coil_domain-containing_protein_49	-1.12512	76.58	0.317347	43736.2	38872.4	14.0184	1	MGGGDLNLK
661	NO	1	IPI00012837.1	_Kinesin-1_heavy_chain	-1.05	97.556	0.320226	15282.4	14554.6	5.73971	2	LYLVDLAGSEK
662	NO	4	IPI00443024.1	_CDNA_FLJ26089_fis,_clone_RCT06287	-1.11846	83.883	0.320349	18609.9	16638.8	13.4092	1	SPVLIAK
663	NO	2	IPI00219682.6	_Erythrocyte_band_7_integral_membrane_protein	1.07797	96.6831	0.321204	11839.7	12762.8	7.48174	1	NLSQILSDREEIAHNMQSTLDDATDAWGIK
664	NO	2	IPI00305374.5	_THO_complex_subunit_1	-1.02916	92.5174	0.321204	1.16956e+06	1.13642e+06	2.86222	1	RHILLQYLILFQYLK
665	NO	4	IPI00296103.4	_Isoform_1_of_NTPase_KAP_family_P-loop_domain-containing_protein_1	1.07189	86.16	0.321675	26645.4	28561	8.33295	1	QPQSQPSPPSPLR
666	NO	4	IPI00375566.3	_FERM_domain-containing_protein_7	-1.05471	76.954	0.324032	47606.8	45137.5	6.43053	1	SPAESDILLLDIAR
667	NO	2	IPI00029266.1	_Small_nuclear_ribonucleoprotein_E	1.06955	99.9995	0.327079	12766	13653.8	6.78355	1	VMVQPINLIFR
668	NO	2	IPI00001814.1	_Serine/threonine-protein_kinase_PAK_7	-1.06055	92.2375	0.327079	61001.9	57519.4	5.95188	1	VLRGFLDLMLV
669	NO	2	IPI00301263.2	_CAD_protein	-1.1287	99.9993	0.327079	7698.38	6820.59	12.3341	1	CGSRPPPGFPGLETMLPLLLTAVSEGR
670	NO	2	IPI00000784.1	_Isoform_MEF2DAB_of_Myocyte-specific_enhancer_factor_2D	1.04855	93.8817	0.327079	23506.6	24647.7	4.81586	1	KFGLMK
671	NO	2	IPI00216070.3	_Myosin_light_chain_1,_skeletal_muscle_isoform	1.05846	99.9952	0.327079	48447.9	51280	5.77493	2	VFDKEGNGTVMGAELR
672	NO	1	IPI00219153.4	_60S_ribosomal_protein_L22	-1.06186	99.9999	0.328972	27206.2	25621.3	7.17668	3	FTLDCTHPVEDGIMDAANFEQFLQER
673	NO	2	IPI00005719.1	_Isoform_1_of_Ras-related_protein_Rab-1A	-1.11317	99.9975	0.330761	20304.1	18239.8	11.005	1	EFADSLGIPFLETSAK
674	NO	2	IPI00002324.6	_Isoform_1_of_Methionine_adenosyltransferase_2_subunit_beta	1.09275	99.9993	0.330761	7106.88	7766.02	9.11597	1	IPILYGEVEKLEESAVTVMFDK
675	NO	4	IPI00153045.5	_Isoform_1_of_Aldo-keto_reductase_family_1_member_C-like_protein_2	-1.03644	78.592	0.331183	36861.8	35565.7	4.38236	1	EAIDAGYR
676	NO	2	IPI00514075.5	_Isoform_2_of_Protein_diaphanous_homolog_2	1.08162	96.5672	0.332748	21498.4	23253.2	8.10493	1	MEQPGAAASGAGGGSEEPGGGR
677	NO	2	IPI00292657.3	_Prostaglandin_reductase_1	1.07456	99.4195	0.332748	6473.36	6955.99	7.44313	1	EYIIEGFENMPAAFMGMLK
678	NO	2	IPI00018207.3	_Isoform_1_of_EF-hand_domain-containing_protein_1	1.05706	95.3033	0.332748	38089.3	40262.8	5.75363	1	VQELEALIDTI
679	NO	4	IPI00886945.1	_similar_to_mCG7602	-1.09462	89.173	0.332936	21891	19998.7	11.1604	1	GHQELYWSHPR
680	NO	2	IPI00030320.4	_Probable_ATP-dependent_RNA_helicase_DDX6	1.12987	99.9781	0.33345	11612	13120.1	12.78	2	ELLMGIFEMGWEKPSPIQEESIPIALSGR
681	NO	2	IPI00219568.4	_Phosphoglycerate_kinase_2	1.06079	99.9999	0.33345	42039.6	44595.2	6.16531	1	LGDVYVNDAFGTAHR
682	NO	2	IPI00017704.3	_Coactosin-like_protein	1.04982	100	0.33345	19789.1	20775	5.08156	1	FALITWIGENVSGLQR
683	NO	1	IPI00003949.1	_Ubiquitin-conjugating_enzyme_E2_N	1.04327	99.985	0.333523	26365.5	27506.4	5.10792	2	YFHVVIAGPQDSPFEGGTFK
684	NO	1	IPI00219446.5	_Phosphatidylethanolamine-binding_protein_1	1.03095	99.999	0.335126	21217.8	21874.5	3.69087	4	APVAGTCYQAEWDDYVPK
685	NO	4	IPI00241562.4	_reelin_isoform_a	-1.05232	78.821	0.336004	41293.9	39240.6	6.34171	1	TPCTRFR
686	NO	4	IPI00017596.3	_Microtubule-associated_protein_RP/EB_family_member_1	1.06462	79.369	0.336004	13460.8	14330.7	7.79971	1	IEQLCSGAAYCQFMDMLFPGSIALKK
687	NO	2	IPI00007074.5	_Tyrosyl-tRNA_synthetase,_cytoplasmic	-1.06949	99.9466	0.340972	14193.7	13271.5	7.12375	1	QVEHPLLSGLLYPGLQALDEEYLK
688	NO	2	IPI00456048.4	_COMM_domain-containing_protein_2	1.07399	97.7895	0.340972	3405.95	3657.95	7.59523	1	VLQTDPATLLHLVQQLEQALEEMK
689	NO	2	IPI00789455.3	_Katanin_p60_ATPase-containing_subunit_A-like_1	-1.08725	94.847	0.340972	12721	11700.2	8.9084	1	RRINGLSPEEIR
690	NO	2	IPI00024911.1	_Endoplasmic_reticulum_protein_ERp29	1.06446	100	0.344302	14323.5	15246.8	6.70862	1	GQGVYLGMPGCLPVYDALAGEFIR
691	NO	2	IPI00847342.1	_keratin_7	1.07758	93.2964	0.344302	21297.6	22949.9	8.02945	1	SMQDVVEDFKNKYEDEINHR
692	NO	2	IPI00005737.1	_Isoform_1_of_Surfeit_locus_protein_4	1.08014	93.0578	0.34564	17855.7	19286.7	8.3204	1	GQNDLMGTAEDFADQFLR
693	NO	1	IPI00219038.9	_Histone_H3.3	1.13343	99.9517	0.348985	16745.7	18980.1	15.6212	4	FQSAAIGALQEASEAYLVGLFEDTNLCAIHAK
694	NO	2	IPI00292946.1	_Thyroxine-binding_globulin	-1.09577	99.5777	0.354888	14227.2	12983.8	10.0259	1	FSNISAAK
695	NO	4	IPI00304379.1	_Ubiquitin_carboxyl-terminal_hydrolase_1	-1.08316	82.557	0.355266	10485.3	9680.33	10.3109	1	MPGVIPSESNGLSR
696	NO	4	IPI00329360.2	_97_kDa_protein	1.04254	79.589	0.356828	23642	24647.7	5.39622	1	KGCIMK
697	NO	4	IPI00295855.8	_Uncharacterized_protein_C8orf47	1.06166	77.647	0.359267	31325.1	33256.5	7.81014	1	QAAVEKDSLRA
698	NO	4	IPI00180384.4	_Isoform_1_of_Dynein_heavy_chain_7,_axonemal	1.04296	79.433	0.360061	42029.1	43834.5	5.50908	1	VEVTDMIELEQR
699	NO	1	IPI00022881.1	_Isoform_1_of_Clathrin_heavy_chain_2	-1.03843	100	0.362757	16349.4	15744.3	4.7896	6	AFMTADLPNELIELLEK
700	NO	2	IPI00856049.1	_60S_ribosomal_protein_L22-like_1	-1.12628	99.9973	0.368326	11177.3	9924.1	13.3296	1	FNLDLTHPVEDGIFDSGNFEQFLR
701	NO	4	IPI00012358.3	_Zinc_finger_protein_19	1.10059	79.526	0.368453	28218.6	31057.2	12.8088	1	GDMAWGLEAQDDPPAER
702	NO	1	IPI00877596.1	_18_kDa_protein	-1.03586	100	0.368972	27754.8	26794.1	4.52677	6	LAALNPESNTAGLDIFAK
703	NO	1	IPI00334627.3	_Putative_annexin_A2-like_protein	1.02775	100	0.372986	46268.2	47552.2	3.54568	38	GLGTDEDSLIEIICSR
704	NO	2	IPI00007052.6	_Mitochondrial_fission_1_protein	-1.10624	97.329	0.373645	4301.19	3888.13	11.4344	1	MEAVLNELVSVEDLLK
705	NO	2	IPI00550917.3	_Twinfilin-2	1.12169	99.8575	0.373645	14603	16380.1	13.0267	1	AVLPLLDAQQPCYLLYR
706	NO	1	IPI00419373.1	_Isoform_1_of_Heterogeneous_nuclear_ribonucleoprotein_A3	-1.03685	100	0.373733	28084.3	27086.2	4.70338	6	SSGSPYGGGYGSGGGSGGYGSR
707	NO	4	IPI00789658.1	_29_kDa_protein	1.05126	79.787	0.374001	16330.3	17167.4	6.74191	1	QMGRLPGGSR
708	NO	1	IPI00003519.1	_116_kDa_U5_small_nuclear_ribonucleoprotein_component	1.05462	99.9272	0.376132	22583	23816.6	6.95679	2	GGGQIIPTAR
709	NO	2	IPI00007068.1	_Isoform_1_of_Actin-related_protein_3B	-1.04868	100	0.377129	14366.9	13699.9	5.4119	1	DITYFIQQLLR
710	NO	1	IPI00289758.6	_Calpain-2_catalytic_subunit	-1.03205	99.9999	0.378919	15561.2	15077.9	4.14992	3	NYPNTFWMNPQYLIK
711	NO	1	IPI00026302.3	_60S_ribosomal_protein_L31	-1.03427	99.9994	0.384569	88287	85361.8	4.48078	2	LYTLVTYVPVTTFK
712	NO	4	IPI00412443.1	_Isoform_1_of_RAS_and_EF-hand_domain-containing_protein	1.02353	81.922	0.384784	88997.1	91090.9	3.2043	1	EDVAALK
713	NO	4	IPI00436172.1	_GCDRP	1.06116	87.602	0.384784	31284.5	33197.8	8.20735	1	VVDEAIDSLAR
714	NO	4	IPI00297655.4	_Neurogenic_locus_notch_homolog_protein_2	1.03138	75.445	0.384784	76042.6	78429	4.2778	1	CPEGFLGEYCQHR
715	NO	2	IPI00012382.3	_U1_small_nuclear_ribonucleoprotein_A	1.16225	99.9998	0.386806	2299.75	2672.88	17.5131	1	SLYAIFSQFGQILDILVSR
716	NO	2	IPI00000861.1	_Isoform_1_of_LIM_and_SH3_domain_protein_1	-1.05694	99.9977	0.386806	14067.8	13310	6.42006	1	TQDQISNIK
717	NO	1	IPI00453473.6	_Histone_H4	1.12234	100	0.388754	30727.9	34487.1	15.5661	6	ISGLIYEETR
718	NO	4	IPI00644873.1	_Family_with_sequence_similarity_29,_member_A	-1.04713	76.29	0.391028	234534	223978	6.46536	1	HIKPSLR
719	NO	2	IPI00029485.2	_Isoform_p150_of_Dynactin_subunit_1	-1.08787	99.9876	0.391836	5015.44	4610.35	9.86793	1	GAAGEQLSFAAGLVYSLSLLQATLHR
720	NO	2	IPI00140827.3	_SMT3_suppressor_of_mif_two_3_homolog_2_isoform_b_precursor	1.07679	99.9999	0.395339	31820.3	34263.9	8.72727	1	VAGQDGSVVQFK
721	NO	2	IPI00006558.3	_Isoform_1_of_Endophilin-B1	1.05909	98.8394	0.400402	8233.21	8719.68	6.82956	1	CLNDFVEAQMTYYAQCYQYMLDLQK
722	NO	1	IPI00220766.5	_Lactoylglutathione_lyase	1.03665	100	0.402619	17524.3	18166.5	4.94479	2	GLAFIQDPDGYWIEILNPNK
723	NO	2	IPI00026833.4	_Adenylosuccinate_synthetase_isozyme_2	-1.05633	99.825	0.404171	29320.9	27757.3	6.56856	1	MCDLVSDFDGFSER
724	NO	1	IPI00001960.4	_Chloride_intracellular_channel_protein_4	1.03166	99.998	0.406733	24918.3	25707.2	4.31826	6	TDVNKIEEFLEEVLCPPK
725	NO	2	IPI00032304.1	_Plastin-1	-1.04498	99.9992	0.407462	21707.1	20772.7	5.33462	1	AYFHLLNQIAPK
726	NO	2	IPI00000811.2	_Proteasome_subunit_beta_type-6	-1.07626	96.9496	0.407462	124194	115395	8.94049	1	LAAIAESGVER
727	NO	2	IPI00220113.1	_Isoform_2_of_Microtubule-associated_protein_4	1.05152	100	0.407462	10968.1	11533.2	6.12692	1	DFIATLEAEAFDDVVGETVGK
728	NO	2	IPI00395333.1	_Putative_BMP-2-inducible_kinase-like_protein	-1.06138	99.9735	0.407462	22765.5	21449	7.27445	1	MIAPSPK
729	NO	2	IPI00003438.2	_DnaJ_homolog_subfamily_C_member_8	1.11054	99.994	0.407462	12224.4	13575.7	12.8403	1	LTRPGSSYFNLNPFEVLQIDPEVTDEEIK
730	NO	2	IPI00552452.1	_Ubiquitin-like_modifier_activating_enzyme_1	-1.07053	99.7329	0.407462	36460.8	34058.8	8.34068	1	LQTSSVLVSGLR
731	NO	2	IPI00026105.1	_Isoform_SCPx_of_Non-specific_lipid-transfer_protein	1.11199	99.5377	0.408148	14386	15997.1	13.0975	1	ADCTITMADSDFLALMTGK
732	NO	2	IPI00217236.4	_Tubulin-specific_chaperone_A	-1.0448	99.9992	0.408148	22820.8	21842.3	5.39087	1	ILENEKDLEEAEEYKEAR
733	NO	4	IPI00386891.4	_Isoform_1_of_Uncharacterized_protein_C17orf53	1.02097	77.514	0.41315	89265.8	91137.7	3.02958	1	IMVSAPQ
734	NO	1	IPI00007765.5	_Stress-70_protein,_mitochondrial	-1.09791	100	0.416472	20081.8	18290.9	13.2193	2	AQFEGIVTDLIR
735	NO	4	IPI00011200.5	_D-3-phosphoglycerate_dehydrogenase	1.05294	86.939	0.416896	27287.6	28732.2	7.61111	1	TQTSDPAMLPTMIGLLAEAGVR
736	NO	2	IPI00878838.1	_37_kDa_protein	-1.05804	98.3944	0.417052	24395.7	23057.4	7.04682	1	ALQSVGQIVGEVLQ
737	NO	4	IPI00514998.2	_Protein_kinase	-1.09692	81.365	0.418394	16547.2	15085.1	13.7726	1	CGMVWK
738	NO	1	IPI00010154.3	_Rab_GDP_dissociation_inhibitor_alpha	-1.03491	100	0.422843	22729.2	21962.4	4.90165	5	SPYLYPLYGLGELPQGFAR
739	NO	1	IPI00171611.7	_Histone_H3.2	1.13757	99.9908	0.422843	17948.8	20417.9	18.6472	4	FQSSAVMALQEASEAYLVGLFEDTNLCAIHAK
740	NO	1	IPI00018465.1	_T-complex_protein_1_subunit_eta	-1.03704	100	0.422843	14942	14408.3	5.22262	6	SQDAEVGDGTTSVTLLAAEFLK
741	NO	1	IPI00027497.5	_Glucose-6-phosphate_isomerase	-1.02179	100	0.422843	26549.7	25983.5	3.09493	5	TLAQLNPESSLFIIASK
742	NO	1	IPI00025019.3	_Proteasome_subunit_beta_type-1	-1.03975	99.9999	0.423908	15917.9	15309.3	5.6216	5	AGGSASAMLQPLLDNQVGFK
743	NO	2	IPI00018452.3	_Copine-1	1.10673	100	0.424983	10132.2	11213.6	12.893	1	EALAQTVLAEVPTQLVSYFR
744	NO	2	IPI00220038.1	_Isoform_2_of_Arsenite-resistance_protein_2	1.13759	99.9242	0.424983	3472.7	3950.5	16.4494	1	VFLSLMETGWFDNLLLDIDKADAIVK
745	NO	1	IPI00183968.4	_tropomyosin_3_isoform_1	1.02244	100	0.425214	29118.6	29772.2	3.21939	8	IQLVEEELDR
746	NO	1	IPI00218319.3	_Isoform_2_of_Tropomyosin_alpha-3_chain	1.02037	100	0.425214	28071.1	28643	2.9253	12	KIQVLQQQADDAEER
747	NO	4	IPI00003419.1	_Small_acidic_protein	1.04546	80.44	0.425826	22514.7	23538.3	6.69969	1	PDDDLGSSNWEAADLG
748	NO	4	IPI00055753.6	_Methionyl-tRNA_formyltransferase,_mitochondrial	-1.05332	75.616	0.42854	22565.3	21423.1	7.89297	1	MPSPSPK
749	NO	4	IPI00006375.1	_Lipoyltransferase_1,_mitochondrial	1.05146	82.63	0.42864	31709.8	33341.7	7.6513	1	SNATASIPSLVK
750	NO	2	IPI00328587.4	_Enolase	1.05592	99.9678	0.431624	26188.2	27652.6	6.98585	2	KLNVTEQEKIDK
751	NO	2	IPI00395865.4	_Histone-binding_protein_RBBP7	1.17287	99.8989	0.435721	11096.7	13014.9	20.8534	1	AIFTGHSAVVEDVAWHLLHESLFGSVADDQK
752	NO	2	IPI00031517.1	_DNA_replication_licensing_factor_MCM6	1.1764	99.8935	0.435721	14954.4	17592.3	21.2983	1	LFLDFLEEFQSSDGEIK
753	NO	2	IPI00217894.4	_Uncharacterized_protein_C10orf92	1.07637	92.9968	0.43753	44883.6	48311.5	9.61352	1	TCLPSAAGAPALASA
754	NO	2	IPI00022827.1	_Isoform_1_of_STE20-like_serine/threonine-protein_kinase	1.08185	100	0.441035	4768.83	5159.16	10.3574	1	DLNPEDFWEIIGELGDGAFGK
755	NO	4	IPI00442299.1	_Isoform_1_of_Neurexin-1-alpha	1.11173	76.887	0.444859	48933.7	54400.8	16.7449	1	VLNMAAENDANIAIVGNVR
756	NO	4	IPI00014911.2	_Isoform_1_of_Transient_receptor_potential_cation_channel_subfamily_M_member_2	-1.02334	87.853	0.445366	48214.5	47115	3.63865	1	FVSHGGIQAFLTK
757	NO	2	IPI00028006.1	_Proteasome_subunit_beta_type-2	1.06696	99.999	0.446233	141327	150790	8.60928	1	FILNLPTFSVR
758	NO	2	IPI00018122.2	_Isoform_2_of_Uncharacterized_protein_C16orf59	-1.04922	97.2368	0.448279	41401.1	39458.8	6.41315	1	TPRPGAGLR
759	NO	1	IPI00009342.1	_Ras_GTPase-activating-like_protein_IQGAP1	1.05051	99.9999	0.451611	11814.9	12411.6	7.47969	3	IGGILANELSVDEAALHAAVIAINEAIDR
760	NO	4	IPI00023184.5	_Isoform_1_of_Poly_[ADP-ribose]_polymerase_3	-1.05449	82.058	0.455454	27785.8	26349.9	8.55734	1	ALMDLDVK
761	NO	2	IPI00141933.3	_Mitotic_checkpoint_serine/threonine-protein_kinase_BUB1_beta	-1.0466	90.3363	0.458837	16636	15895.3	6.19551	1	QIEEMEKK
762	NO	2	IPI00001453.2	_Alpha-internexin	1.01884	99.9827	0.458837	121850	124146	2.5395	2	EYQDLLNVK
763	NO	1	IPI00643041.3	_GTP-binding_nuclear_protein_Ran	1.02252	100	0.459545	31914.8	32633.5	3.42748	9	VCENIPIVLCGNK
764	NO	4	IPI00003455.3	_Isoform_4_of_Nucleoporin_NDC1	-1.03071	85.073	0.460562	34597.3	33566.4	4.93277	1	LDTVSGLLNLSLLYHVW
765	NO	1	IPI00180128.4	_Isoform_2_of_Basic_leucine_zipper_and_W2_domain-containing_protein_1	1.03156	99.9996	0.464561	9243.54	9535.28	4.83387	2	FDPTQFQDCIIQGLTETGTDLEAVAK
766	NO	1	IPI00011654.2	_Tubulin_beta_chain	1.02362	100	0.465584	48791.1	49943.5	3.64656	49	EIVHIQAGQCGNQIGAK
767	NO	1	IPI00456969.1	_Cytoplasmic_dynein_1_heavy_chain_1	1.04322	99.9999	0.465584	6942.12	7242.19	6.6277	5	ENFIPTIVNFSAEEISDAIR
768	NO	2	IPI00848070.1	_Conserved_hypothetical_protein	1.12735	97.8982	0.467195	75987.8	85665.1	16.6535	1	VPCLGSK
769	NO	1	IPI00295741.4	_Cathepsin_B	-1.02476	100	0.469493	34557.9	33722.8	3.8618	2	SGVYQHVTGEMMGGHAIR
770	NO	1	IPI00012578.1	_Importin_subunit_alpha-4	1.0529	99.9995	0.474139	7018.74	7390.05	8.22987	2	DAQVVQVVLDGLSNILK
771	NO	2	IPI00219299.3	_Talin-2	1.06678	99.8208	0.474585	20720.1	22103.7	9.05416	1	TYGVSFFLVK
772	NO	2	IPI00218733.6	_Superoxide_dismutase_[Cu-Zn]	-1.04556	99.9994	0.474651	43384.7	41494.1	6.25267	1	GDGPVQGIINFEQK
773	NO	1	IPI00021926.2	_26S_protease_regulatory_subunit_S10B	-1.03588	99.9983	0.476966	17631.5	17020.9	5.66157	2	ALQSVGQIVGEVLK
774	NO	4	IPI00299573.12	_60S_ribosomal_protein_L7a	-1.07122	89.412	0.479856	14192.7	13249	11.6743	1	TNYNDRYDEIRR
775	NO	4	IPI00003842.2	_Isoform_1_of_Microtubule-associated_protein_2	1.058	88.999	0.486592	38010.4	40215	9.70556	1	FILKPAIK
776	NO	1	IPI00299571.5	_Isoform_2_of_Protein_disulfide-isomerase_A6	-1.03061	100	0.494732	30596.7	29687.8	5.00744	9	LAAVDATVNQVLASR
777	NO	1	IPI00218251.1	_Isoform_2_of_Protein-glutamine_gamma-glutamyltransferase_2	-1.01538	100	0.494732	23782.2	23422	2.53396	18	SEGTYCCGPVPVR
778	NO	2	IPI00009771.6	_Lamin-B2	-1.11202	99.9998	0.496146	29096.5	26165.5	15.4669	1	LLEGEEER
779	NO	2	IPI00886929.1	_similar_to_hCG2041218	-1.03904	95.3033	0.498133	27222	26199.1	5.58273	1	VDNDENEHKLSLR
780	NO	1	IPI00012268.3	_26S_proteasome_non-ATPase_regulatory_subunit_2	-1.02189	100	0.499815	11472.7	11226.9	3.63608	7	GEAIEAILAALEVVSEPFR
781	NO	1	IPI00017567.3	_Isoform_Long_of_Endoglin	-1.08771	99.9997	0.501775	16538.5	15204.9	14.2824	3	FSFLLHFYTVPIPK
782	NO	1	IPI00027626.3	_T-complex_protein_1_subunit_zeta	1.03355	100	0.501775	15583.4	16106.2	5.58894	10	AQLGVQAFADALLIIPK
783	NO	2	IPI00412545.4	_Putative_uncharacterized_protein_DKFZp781K1356	-1.04999	91.9278	0.502472	29399.4	27999.6	7.1786	1	KLEDQLQGGQLEEVILQAEHELNLAR
784	NO	4	IPI00217536.3	_Isoform_3_of_Mitochondrial_Rho_GTPase_1	-1.13779	76.321	0.502648	23768.6	20890.2	23.1927	1	ALTRIFK
785	NO	1	IPI00844224.2	.1015_Isoform_1_of_Putative_triosephosphate_isomerase-like_protein_LOC286016	1.03933	99.9897	0.506363	27182.3	28251.4	6.62964	2	VVFEQTK
786	NO	1	IPI00216694.3	_plastin_3	1.03441	100	0.506363	22159.6	22922.1	5.82674	12	ISFDEFVYIFQEVK
787	NO	1	IPI00641829.5	_Isoform_2_of_Spliceosome_RNA_helicase_BAT1	-1.01666	100	0.506363	21538.3	21185.4	2.84474	4	ILVATNLFGR
788	NO	1	IPI00022774.3	_Transitional_endoplasmic_reticulum_ATPase	1.00956	100	0.506363	30370.3	30660.7	1.6396	25	LIVDEAINEDNSVVSLSQPK
789	NO	1	IPI00442073.5	_Cysteine_and_glycine-rich_protein_1	-1.02542	99.9879	0.506817	39399.2	38422.5	4.34035	3	GLESTTLADKDGEIYCK
790	NO	2	IPI00008575.3	_Isoform_1_of_KH_domain-containing,_RNA-binding,_signal_transduction-associated_protein_1	1.05326	99.9955	0.507939	17045.7	17953.6	7.7184	2	YLPELMAEKDSLDPSFTHAMQLLTAEIEK
791	NO	1	IPI00746388.2	_Ezrin	1.01372	100	0.510065	27524	27901.6	2.37435	10	SQEQLAAELAEYTAK
792	NO	2	IPI00030706.1	_Activator_of_90_kDa_heat_shock_protein_ATPase_homolog_1	-1.09434	99.9983	0.514064	13995.4	12788.9	13.6487	1	VFTTQELVQAFTHAPATLEADR
793	NO	2	IPI00219953.5	_cDNA,_FLJ93091,_Homo_sapiens_UMP-CMP_kinase_(UMP-CMPK),_mRNA	1.06126	99.9854	0.514064	10280.9	10910.7	8.99549	1	SVDEVFDEVVQIFDKEG
794	NO	2	IPI00007163.1	_U6_snRNA-associated_Sm-like_protein_LSm7	1.06481	99.9998	0.514064	8837.36	9410.14	9.51627	1	GFDPLLNLVLDGTIEYMRDPDDQYK
795	NO	2	IPI00025086.3	_Cytochrome_c_oxidase_subunit_5A,_mitochondrial	1.09155	99.9612	0.517396	15508.6	16928.4	13.4077	1	EIYPYVIQELRPTLNELGISTPEELGLDKV
796	NO	3	IPI00642211.3	_Aminopeptidase_B	-1.02452	85.365	0.524738	69426.2	67764.5	4.4876	2	AEFGPPGPGAGSR
797	NO	2	IPI00306933.2	_myosin_IXB_isoform_1	-1.10601	93.7565	0.526055	59627.1	53911.7	15.6858	1	YLDEFLLNK
798	NO	2	IPI00025366.4	_Citrate_synthase,_mitochondrial	-1.10737	99.7554	0.526954	6135.14	5540.27	15.9508	1	GGEEPLPEGLFWLLVTGHIPTEEQVSWLSK
799	NO	1	IPI00216256.3	_Isoform_2_of_WD_repeat-containing_protein_1	1.01577	100	0.530979	20893.8	21223.2	2.83878	12	AHDGGIYAISWSPDSTHLLSASGDK
800	NO	1	IPI00028888.1	_Isoform_1_of_Heterogeneous_nuclear_ribonucleoprotein_D0	1.02436	100	0.530979	31238.7	31999.7	4.3708	7	IFVGGLSPDTPEEK
801	NO	2	IPI00217223.1	_Multifunctional_protein_ADE2	1.0832	99.9998	0.538915	18698.3	20254	12.7245	1	ITSCIFQLLQEAGIK
802	NO	2	IPI00477483.2	_ankyrin_repeat_domain_7_isoform_b	-1.04281	94.8239	0.544639	16532.6	15853.9	6.7518	1	LKEYLQIK
803	NO	2	IPI00783271.1	_Leucine-rich_PPR_motif-containing_protein,_mitochondrial	-1.09364	99.9974	0.544639	5507.72	5036.13	14.4938	1	LANQFAIYKPVTDFFLQLVDAGK
804	NO	2	IPI00337800.3	_Isoform_1_of_Disheveled-associated_activator_of_morphogenesis_1	-1.05728	93.8695	0.544639	31026.2	29345.3	9.01145	1	KSIPQPTNALK
805	NO	1	IPI00003815.3	_Rho_GDP-dissociation_inhibitor_1	-1.0179	100	0.549568	39570.2	38874.4	3.33546	4	AEEYEFLTPVEEAPK
806	NO	1	IPI00024095.3	_Annexin_A3	1.04843	100	0.553269	16980.9	17803.3	8.99079	4	DYPDFSPSVDAEAIQK
807	NO	1	IPI00024466.2	_UDP-glucose_ceramide_glucosyltransferase-like_1_isoform_1	-1.02898	99.9981	0.554006	3906.12	3796.12	5.44562	2	IIGPLEDSELFNQDDFHLLENIILK
808	NO	4	IPI00031036.1	_Chloride_anion_exchanger	1.03607	81.229	0.555138	28333.5	29355.4	6.96855	1	LYSVFSQIE
809	NO	4	IPI00010559.1	_PRO2474	-1.03075	86.977	0.556455	42184.9	40926.3	6.00816	1	YIINNLVK
810	NO	4	IPI00030739.1	_Apolipoprotein_M	-1.02696	76.744	0.556455	37759.2	36767.9	5.28876	1	IILNSIYQ
811	NO	1	IPI00783982.1	_Coatomer_subunit_gamma	-1.0412	100	0.557151	14660.5	14080.4	7.7683	5	ELAPAVSVLQLFCSSPK
812	NO	1	IPI00303882.2	_Isoform_B_of_Mannose-6-phosphate_receptor-binding_protein_1	1.02457	99.9901	0.557854	54618	55960	4.68473	2	EALDHMVEYVAQNTPVTWLVGPFAPGITEK
813	NO	2	IPI00039639.8	.1217_Similar_to_Histidine_triad_nucleotide-binding_protein_1	-1.05263	99.9131	0.566295	18580.2	17651.2	8.61709	1	CAADLGLNK
814	NO	2	IPI00395569.4	_Isoform_1_of_Neurobeachin-like_protein_1	-1.14463	94.4192	0.566295	24065.2	21024.4	22.9478	1	SPQELFK
815	NO	1	IPI00007752.1	_Tubulin_beta-2C_chain	1.01814	100	0.5671	49488	50385.7	3.5371	46	LHFFMPGFAPLTSR
816	NO	4	IPI00025276.1	_Isoform_XB_of_Tenascin-X	-1.04794	82.762	0.571685	31265.4	29835	9.63687	1	AGFSGPDCSQRSCPRGCSQR
817	NO	2	IPI00220503.9	_dynactin_2	-1.03115	95.3407	0.576797	9978.03	9676.57	5.25147	1	QLHEQAMQFGQLLTHLDTTQQMIANSLK
818	NO	2	IPI00477231.3	_Bifunctional_protein_NCOAT	1.058	93.7664	0.576797	38010.4	40215	9.70556	1	MLLAPQLK
819	NO	2	IPI00165579.6	_PP856	1.13153	99.6828	0.576797	4799.01	5430.24	21.508	1	DLHSGVYGGSVHEAMTDLILLMGSLVDKR
820	NO	4	IPI00029472.2	_Isoform_ATE1-1_of_Arginyl-tRNA--protein_transferase_1	-1.03244	84.474	0.579009	29866.2	28927.7	6.68509	2	LMQQNPAGEL
821	NO	4	IPI00182118.1	_Isoform_2_of_Probable_palmitoyltransferase_ZDHHC8	-1.03352	79.054	0.579096	21843.6	21135.1	6.93862	1	RAAPLKVK
822	NO	1	IPI00216318.5	_Isoform_Long_of_14-3-3_protein_beta/alpha	1.03013	100	0.580598	20622.1	21243.5	6.00545	12	AVTEQGHELSNEER
823	NO	1	IPI00413641.7	_Aldose_reductase	-1.05621	97.5797	0.584359	11034.9	10447.7	11.1969	2	TNILDTWAAMEELVDEGLVK
824	NO	1	IPI00006510.1	_Tubulin_beta-1_chain	1.03076	99.9998	0.584601	35188.1	36270.5	6.21241	5	LAVNMVPFPR
825	NO	1	IPI00220834.8	_ATP-dependent_DNA_helicase_2_subunit_2	1.01322	100	0.585307	13895.3	14079	2.70286	13	YAPTEAQLNAVDALIDSMSLAK
826	NO	2	IPI00025815.2	_TDP43	-1.03216	99.1712	0.586579	21791.5	21112.6	5.54964	1	LVEGILHAPDAGWGNLVYVVNYPK
827	NO	1	IPI00016610.2	_Poly(rC)-binding_protein_1	1.01461	100	0.588003	23345.1	23686.1	3.00829	9	VMTIPYQPMPASSPVICAGGQDR
828	NO	2	IPI00550228.3	_Isoform_1_of_Serine/threonine-protein_phosphatase_2A_regulatory_subunit_B''_subunit_gamma	-1.13801	93.4793	0.591366	23768.6	20886.2	23.199	1	AIQELMK
829	NO	1	IPI00022744.5	_Isoform_1_of_Exportin-2	1.05436	100	0.593197	7561.5	7972.56	11.1547	4	FLESVEGNQNYPLLLLTLLEK
830	NO	2	IPI00032826.1	_Hsc70-interacting_protein	-1.04374	99.9995	0.594237	37111.5	35556.4	7.68174	1	LLGHWEEAAHDLALACK
831	NO	2	IPI00025202.5	_Isoform_2_of_Formin-like_protein_1	-1.04606	92.642	0.594237	22362.6	21377.9	8.09694	1	KIAELEK
832	NO	2	IPI00246058.9	_PDCD6IP_protein	-1.05377	100	0.594237	10215.8	9694.56	9.43852	1	NLATAYDNFVELVANLK
833	NO	4	IPI00397836.1	_Isoform_1_of_Serine/threonine-protein_kinase_haspin	1.03613	81.757	0.596829	29289.2	30347.3	7.7683	1	VLFGLMNS
834	NO	4	IPI00099311.3	_Isoform_1_of_tRNA_(adenine-N(1)-)-methyltransferase_non-catalytic_subunit_TRM6	1.03253	86.878	0.599025	16635.8	17177	7.07132	1	GDFVVLK
835	NO	1	IPI00021405.3	_Isoform_A_of_Lamin-A/C	1.01137	100	0.603768	34153.8	34542.2	2.43131	37	VAVEEVDEEGKFVR
836	NO	1	IPI00783097.3	_Glycyl-tRNA_synthetase	-1.01448	100	0.604245	17283.6	17036.9	3.10755	5	LGDAVEQGVINNTVLGYFIGR
837	NO	1	IPI00003377.1	_Isoform_1_of_Splicing_factor,_arginine/serine-rich_7	1.04624	99.9992	0.604245	36224	37899.2	9.81353	2	NPPGFAFVEFEDPR
838	NO	1	IPI00026272.2	_Histone_H2A_type_1-B	-1.04959	100	0.606944	24375.5	23223.7	10.6	14	VLEYLTAEILELAGNAAR
839	NO	2	IPI00008752.1	_Isoform_1_of_Metallothionein-1G	1.03321	100	0.612274	26277.5	27150.3	6.06733	1	SCCSCCPVGCAK
840	NO	2	IPI00015525.1	_Multimerin-2	-1.04278	99.9967	0.613712	13651	13090.9	7.83069	1	QLDGSSLQALQNAVDAVSLAVDAHK
841	NO	1	IPI00009790.1	_6-phosphofructokinase_type_C	-1.03072	100	0.614298	29306.8	28433.4	6.73202	4	GITNLCVIGGDGSLTGANLFR
842	NO	4	IPI00140201.3	_Conserved_oligomeric_Golgi_complex_subunit_8	1.01223	75.911	0.614473	89853.1	90952.1	2.78052	1	CPVALAQ
843	NO	1	126608	LYSOZYME_Spiked_Standard_(HEN)	-1.01797	100	0.616491	60195.5	59132.8	3.99024	13	IVSDGNGMNAWVAWR
844	NO	2	IPI00018342.5	_Adenylate_kinase_isoenzyme_1	-1.04317	100	0.61831	10521.7	10086.2	7.98794	1	GQLVPLETVLDMLR
845	NO	1	IPI00550021.4	_60S_ribosomal_protein_L3	-1.05447	99.9993	0.619316	44900	42580.6	12.0273	2	SINPLGGFVHYGEVTNDFVMLK
846	NO	2	IPI00218568.7	_Pterin-4-alpha-carbinolamine_dehydratase	-1.04539	99.9973	0.619863	3913.16	3743.26	8.4743	1	DINLASFIEQVAVSMT
847	NO	2	IPI00015262.10	_Calponin-2	1.05319	99.9983	0.619863	22958.5	24179.6	9.90085	1	SMQNWHQLENLSNFIK
848	NO	1	IPI00383071.1	_Triosephosphate_isomerase_(Fragment)	-1.01424	100	0.624266	47930.9	47258	3.25254	8	VVLAYEPVWAIGTGK
849	NO	1	IPI00010204.1	_Splicing_factor,_arginine/serine-rich_3	1.01874	99.9996	0.624266	43806	44626.9	4.27828	3	AFGYYGPLR
850	NO	1	IPI00013683.2	_Tubulin_beta-3_chain	1.01508	100	0.624266	45286.6	45969.4	3.45081	29	EIVHIQAGQCGNQIGAK
851	NO	1	IPI00444262.3	_cDNA_FLJ45706_fis,_clone_FEBRA2028457,_highly_similar_to_Nucleolin	1.01378	100	0.624659	28871.7	29269.5	3.16913	19	FGYVDFESAEDLEK
852	NO	1	IPI00749440.1	_Uncharacterized_protein_ENSP00000368180	-1.0262	100	0.625374	24445.5	23821.4	6.02219	2	IQVLQQQADDAEER
853	NO	1	IPI00010414.4	_PDZ_and_LIM_domain_protein_1	1.01906	99.9955	0.628171	25497.2	25983.2	4.43557	3	AALANLCIGDVITAIDGENTSNMTHLEAQNR
854	NO	2	IPI00005198.2	_Interleukin_enhancer-binding_factor_2	-1.03722	97.6065	0.629062	13338	12859.4	7.11215	1	GGPGGGFRPFVPHIPFDFYLCEMAFPR
855	NO	2	IPI00148063.1	_Heme-binding_protein_1	1.03055	99.9998	0.629062	9468.63	9757.87	5.87809	1	NSLFGSVETWPWQVLSK
856	NO	2	IPI00032139.1	_Serpin_B9	1.04715	99.7723	0.629062	15167.6	15882.8	9.03351	3	ILCQDNPSHNVFCSPVSISSALAMVLLGAK
857	NO	2	IPI00740057.4	_Ankyrin_repeat_domain-containing_protein_31	-1.05678	91.4738	0.631666	55144.9	52181.8	10.9447	1	LNISETASVLAENAAHPSNIICDQDLSNYDPK
858	NO	2	IPI00015148.3	_Ras-related_protein_Rap-1b	1.06712	100	0.631666	11638.7	12419.8	12.9603	1	INVNEIFYDLVR
859	NO	2	IPI00179057.6	_Isoform_1_of_Cullin-4B	1.03932	99.916	0.631666	29350.4	30504.4	7.6798	2	SLLSMLSDLQIYQDSFEQR
860	NO	4	IPI00005600.1	_Isoform_1_of_Bifunctional_heparan_sulfate_N-deacetylase/N-sulfotransferase_2	1.03617	79.836	0.631695	17308.6	17934.6	8.47871	1	LCLDLDR
861	NO	4	IPI00016250.6	_Fragile_X_mental_retardation_syndrome-related_protein_2	-1.02446	77.529	0.631695	22759.8	22216.4	5.78957	1	LLLMSR
862	NO	4	IPI00396120.2	_C21orf58_protein	-1.02076	78.116	0.639791	32476.3	31815.9	5.06235	1	GQKLEQER
863	NO	4	IPI00514893.3	_Disheveled-associated_activator_of_morphogenesis_2	-1.02076	84.72	0.639791	32476.3	31815.9	5.06235	1	LAELEKEVG
864	NO	2	IPI00003348.3	_Guanine_nucleotide-binding_protein_G(I)/G(S)/G(T)_subunit_beta-2	-1.05085	99.9311	0.643439	12811.8	12191.8	10.1213	1	VHAIPLR
865	NO	1	IPI00000816.1	_14-3-3_protein_epsilon	-1.0091	100	0.64596	20364.8	20181.2	2.22167	17	AAFDDAIAELDTLSEESYK
866	NO	1	IPI00018140.3	_Isoform_1_of_Heterogeneous_nuclear_ribonucleoprotein_Q	1.01495	100	0.64596	21200.2	21517.2	3.64259	5	DLFEDELVPLFEK
867	NO	4	IPI00738284.2	_Isoform_3_of_Fer-1-like_protein_5	-1.02261	76.637	0.648189	53528.5	52344.9	5.64316	1	SEVLFVK
868	NO	1	IPI00011937.1	_Peroxiredoxin-4	1.0222	99.9973	0.648581	30101.2	30769.3	5.43992	2	GLFIIDDK
869	NO	1	IPI00555957.1	_Putative_heat_shock_protein_HSP_90-alpha_A4	-1.0584	99.999	0.649305	38224.9	36115.7	14.2	2	HFSVEGQLEFR
870	NO	4	IPI00062206.1	_DDX39_protein	-1.03841	84.416	0.650602	25287.2	24351.8	9.63332	1	DFLLKPELLR
871	NO	2	IPI00219330.2	_Isoform_5_of_Interleukin_enhancer-binding_factor_3	1.02327	99.998	0.656437	30730.4	31445.4	4.82411	1	HSSVYPTQEELEAVQNMVSHTER
872	NO	2	IPI00101405.1	_Putative_uncharacterized_protein	-1.0266	99.9111	0.656437	17565	17109.9	5.50973	2	TAFYSFYLPIAAAMYMAGIDGEKEHANAK
873	NO	2	IPI00164352.6	_zinc_finger_protein_292	1.04503	94.8975	0.656499	4125.29	4311.04	9.30649	1	AESAVTKQDQISASELR
874	NO	2	IPI00018313.1	_Isoform_3_of_Protocadherin-11_X-linked	1.03309	98.2071	0.656499	16755.6	17310	6.90626	1	LHPSDDSIK
875	NO	2	IPI00382412.3	_Branched-chain-amino-acid_aminotransferase,_cytosolic	-1.08188	99.9258	0.656499	9303	8598.92	16.9625	1	ATLPVFDKEELLECIQQLVK
876	NO	2	IPI00106668.4	_Isoform_A_of_Mannose-6-phosphate_receptor-binding_protein_1	1.04014	99.9901	0.656499	12533.8	13037	8.4405	1	EALDHMVEYVAQNTPVTWLVGPFAPGITEK
877	NO	2	IPI00018931.6	_Vacuolar_protein_sorting-associated_protein_35	-1.05192	99.9973	0.656499	5804.52	5518.04	10.8745	1	FTLPPLVFAAYQLAFR
878	NO	1	IPI00178440.3	_Elongation_factor_1-beta	1.02454	100	0.659224	32252.3	33043.9	6.21185	5	SPAGLQVLNDYLADK
879	NO	1	IPI00032140.4	_Serpin_H1	-1.0186	100	0.659224	29911	29365	4.72397	21	LYGPSSVSFADDFVR
880	NO	4	IPI00011283.2	_Isoform_1_of_Collagen_alpha-2(XI)_chain	1.06396	76.479	0.659586	40693.9	43296.8	16.3293	1	FPSLPDGVRR
881	NO	1	IPI00216008.4	_Isoform_Long_of_Glucose-6-phosphate_1-dehydrogenase	1.01846	99.9999	0.661268	19060.9	19412.8	4.72897	3	LFYLALPPTVYEAVTK
882	NO	4	IPI00473079.1	_UDP-glucuronosyltransferase_1-3	-1.01852	77.42	0.670734	35221.8	34581.2	4.95822	1	ETEHFLK
883	NO	4	IPI00023442.1	_Isoform_1_of_Protein_transport_protein_Sec31B	-1.03657	76.61	0.672232	19351.8	18669	9.81546	1	VMVLNR
884	NO	4	IPI00019178.2	_Phosphoserine_phosphatase	1.02592	83.361	0.672715	12935.4	13270.7	7.0374	1	IDELAK
885	NO	2	IPI00100796.4	_Charged_multivesicular_body_protein_5	-1.04552	99.9962	0.673462	5914.83	5657.31	9.90963	1	IDQIEDLQDQLEDMMEDANEIQEALSR
886	NO	2	IPI00026216.4	_Puromycin-sensitive_aminopeptidase	-1.03944	99.9782	0.673462	15141.9	14567.4	8.6482	1	NAATEDLWESLENASGKPIAAVMNTWTK
887	NO	2	IPI00029012.1	_Eukaryotic_translation_initiation_factor_3_subunit_A	1.06855	99.9864	0.673462	11248.6	12019.8	14.9073	1	AFKDIDIEDLEELDPDFIMAK
888	NO	2	IPI00654777.2	_cDNA_FLJ36192_fis,_clone_TESTI2027450,_highly_similar_to_Eukaryotic_translation_initiation_factor_3subunit_5	1.03088	100	0.678708	10329.9	10648.9	6.90378	1	IQDALSTVLQYAEDVLSGK
889	NO	1	IPI00140420.4	_Staphylococcal_nuclease_domain-containing_protein_1	1.03283	100	0.680738	13606.9	14053.6	8.76709	2	ALLLPDYYLVTVMLSGIK
890	NO	2	IPI00000477.3	_PNAS-139	-1.03309	99.9992	0.68194	10099.7	9776.21	7.46691	1	VYGSFLVNPESGYNVSLLYDLENLPASK
891	NO	2	IPI00888604.1	_similar_to_hCG28210	-1.0406	100	0.683679	23802.4	22873.7	9.20896	1	DFTVSAMHGDMDQK
892	NO	2	IPI00018829.2	_Isoform_1_of_Spectrin_beta_chain,_brain_3	-1.03045	99.9457	0.683679	21739.3	21096.8	6.96607	2	DGLAFNALIHR
893	NO	4	IPI00477245.3	_Isoform_1_of_Leucine-rich_repeat_and_coiled-coil_domain-containing_protein_1	-1.02591	80.299	0.687787	18673.6	18202	7.38069	1	KMKPPYLK
894	NO	4	IPI00556455.1	_Serine/threonine_protein_phosphatase_(Fragment)	1.04802	76.039	0.687787	10930	11454.8	13.588	1	QPPDSGEQR
895	NO	4	IPI00798360.1	_18_kDa_protein	1.05906	89.952	0.688468	21525.7	22797.1	16.9094	1	STEILLR
896	NO	4	IPI00025426.2	_Isoform_1_of_Pregnancy_zone_protein	-1.0168	80.536	0.688468	62558.6	61525.2	4.8802	1	QMPYGCGEQNM
897	NO	1	IPI00031691.1	_60S_ribosomal_protein_L9	-1.02491	100	0.695452	34990.3	34139.8	6.93244	2	TILSNQTVDIPENVDITLK
898	NO	1	IPI00019932.4	_ubiquitin-conjugating_enzyme_E2D_2_isoform_2	-1.02645	100	0.697112	19814.2	19303.6	7.41649	2	VLLSICSLLCDPNPDDPLVPEIAR
899	NO	2	IPI00219622.3	_Proteasome_subunit_alpha_type-2	1.0461	99.9966	0.697994	15767.9	16494.8	10.8159	1	YNEDLELEDAIHTAILTLK
900	NO	2	IPI00028004.2	_Proteasome_subunit_beta_type-3	1.06017	97.0119	0.700514	5141.17	5450.53	14.1869	1	QIKPYTLMSMVANLLYEK
901	NO	1	IPI00744692.1	_Transaldolase	1.00775	100	0.703358	28535.3	28756.5	2.23378	6	LLGELLQDNAK
902	NO	2	IPI00221354.1	_Isoform_Short_of_RNA-binding_protein_FUS	-1.03433	99.992	0.704914	8986.35	8688.07	8.27763	1	APKPDGPGGGPGGSHMGGNYGDDR
903	NO	2	IPI00217606.7	_Probable_ATP-dependent_RNA_helicase_DDX60	1.04034	91.5722	0.705636	26586	27658.6	9.79246	1	VFGRVK
904	NO	2	IPI00514622.2	_Ran-binding_protein_6	1.05816	99.646	0.705636	14731.6	15588.5	14.0636	1	FVPYYDIFMPSLK
905	NO	1	IPI00216691.5	_Profilin-1	-1.00838	100	0.711939	67196.5	66638.2	2.47454	10	DSLLQDGEFSMDLR
906	NO	1	IPI00220740.1	_Isoform_2_of_Nucleophosmin	1.0103	100	0.712295	44400	44857.1	3.05501	13	MSVQPTVSLGGFEITPPVVLR
907	NO	2	IPI00418497.1	_Isoform_2_of_Mitochondrial_import_inner_membrane_translocase_subunit_TIM50	1.02399	98.66	0.713236	26545.9	27182.7	5.99118	1	GGGALQGPR
908	NO	1	IPI00013808.1	_Alpha-actinin-4	-1.00552	100	0.716413	31405.7	31233.4	1.66543	40	LMLLLEVISGER
909	NO	1	IPI00298961.3	_Exportin-1	-1.02471	99.9996	0.717931	10044.4	9802.27	7.51492	2	YMLLPNQVWDSIIQQATK
910	NO	1	IPI00081836.3	_Histone_H2A_type_1-H	-1.03209	100	0.717931	27362.7	26511.9	9.74166	16	VLEYLTAEILELAGNAAR
911	NO	1	IPI00217975.4	_Lamin-B1	1.01373	100	0.717931	21488.2	21783.3	4.2365	3	SLEGDLEDLKDQIAQLEASLAAAK
912	NO	1	IPI00010896.3	_Chloride_intracellular_channel_protein_1	1.00952	100	0.717931	26132.4	26381.2	2.95261	12	LAALNPESNTAGLDIFAK
913	NO	1	IPI00217030.10	_40S_ribosomal_protein_S4,_X_isoform	-1.03308	99.9432	0.717931	22008.4	21303.7	10.1775	2	TDITYPAGFMDVISIDK
914	NO	1	IPI00168184.8	_cDNA_FLJ34068_fis,_clone_FCBBF3001918,_highly_similar_to_SERINE/THREONINE_PROTEIN_PHOSPHATASE_2A,_65_kDa_REGULATORY_SUBUNIT_A,_ALPHA_ISOFORM	1.02622	99.9998	0.717931	15552.7	15960.4	8.16662	3	DNTIEHLLPLFLAQLKDECPEVR
915	NO	1	IPI00013475.1	_Tubulin_beta-2A_chain	1.01045	100	0.717931	48634.8	49142.9	3.27574	40	EIVHIQAGQCGNQIGAK
916	NO	1	IPI00027434.1	_Rho-related_GTP-binding_protein_RhoC	1.01885	100	0.717931	22212.5	22631.3	5.89925	4	QVELALWDTAGQEDYDR
917	NO	1	IPI00019502.3	_Myosin-9	1.0073	100	0.719416	33755.3	34001.7	2.31522	103	IIGLDQVAGMSETALPGAFK
918	NO	4	IPI00640066.1	_38_kDa_protein	1.02837	80.034	0.727448	26873.6	27636	9.1391	1	MVSPKK
919	NO	4	IPI00023726.1	_MyoD_family_inhibitor	-1.01913	79.344	0.727448	17911	17574.8	6.23207	1	AGNGALGGPK
920	NO	1	IPI00796736.1	_8_kDa_protein	1.0152	100	0.730284	20174.6	20481.3	4.9711	2	SDVLELTDDNFESR
921	NO	4	IPI00293849.3	_Receptor-type_tyrosine-protein_phosphatase_mu	1.02753	79.543	0.73056	6087.57	6255.16	9.08795	1	GILLFVIIFLGVV
922	NO	2	IPI00070778.1	_hypothetical_protein_LOC643751	1.03945	99.9991	0.731966	23166.3	24080.2	10.251	1	NVFDEAILAALEPPEPK
923	NO	2	IPI00021728.3	_Eukaryotic_translation_initiation_factor_2_subunit_2	-1.03395	94.055	0.731966	35834.5	34658	8.90345	1	TSFVNFTDICK
924	NO	2	IPI00297315.3	_Alpha-2B_adrenergic_receptor	-1.02954	95.6638	0.731966	68808.5	66834.3	7.76416	1	EEGETPEDTGTR
925	NO	2	IPI00215901.1	_Isoform_1_of_Adenylate_kinase_isoenzyme_2,_mitochondrial	1.04682	99.9988	0.732685	9059.02	9483.21	12.3158	1	GIHSAIDASQTPDVVFASILAAFSK
926	NO	2	IPI00025698.2	_LIM_domain_kinase_2_isoform_1	-1.04778	100	0.734102	7595.24	7248.87	12.6941	1	LNLEEWILEQLTR
927	NO	2	IPI00037283.3	_Isoform_5_of_Dynamin-1-like_protein	-1.04746	99.692	0.734102	12514.2	11947.2	12.6549	1	LDLMDAGTDAMDVLMGR
928	NO	2	IPI00022648.2	_Eukaryotic_translation_initiation_factor_5	1.0251	99.9665	0.73686	17351.1	17786.6	6.82179	1	AMGPLVLTEVLFNEK
929	NO	1	IPI00027230.3	_Endoplasmin	-1.00901	100	0.738013	33656.6	33356.2	3.03167	41	LTESPCALVASQYGWSGNMER
930	NO	1	IPI00183526.6	_NCL_protein	1.00636	100	0.739053	28156	28335	2.15988	10	TLVLSNLSYSATEETLQEVFEK
931	NO	2	IPI00016862.1	_Isoform_Mitochondrial_of_Glutathione_reductase,_mitochondrial	-1.0416	99.9999	0.739188	5956.88	5718.97	11.3583	1	LPVMTMIPDVDCLLWAIGR
932	NO	1	IPI00023598.2	_Tubulin_beta-4_chain	1.0077	100	0.741815	46736.6	47096.3	2.64748	40	LHFFMPGFAPLTSR
933	NO	1	IPI00005809.7	_Serum_deprivation-response_protein	1.01711	99.9996	0.743012	14836.4	15090.2	5.91316	2	VLIFQEENEIPASVFVK
934	NO	3	IPI00478816.2	_Serine_protease_inhibitor_Kazal-type_5	-1.01789	76.196	0.743923	41757.6	41023.9	6.20207	2	LFCPQDK
935	NO	2	IPI00031522.2	_Trifunctional_enzyme_subunit_alpha,_mitochondrial	1.06617	99.9992	0.750468	7159.88	7633.66	18.4992	1	ADMVIEAVFEDLSLK
936	NO	1	IPI00291922.2	_Proteasome_subunit_alpha_type-5	-1.01673	99.9998	0.751127	29097	28618.1	5.95568	3	LFQVEYAIEAIK
937	NO	1	IPI00216457.7	_Histone_H2A_type_2-A	1.03175	100	0.75334	20335	20980.6	11.3793	18	VLEYLTAEILELAGNAAR
938	NO	1	IPI00015018.1	_Inorganic_pyrophosphatase	1.02873	99.9998	0.758052	16803.9	17286.7	10.5681	3	VLGILAMIDEGETDWK
939	NO	1	IPI00298547.3	_Protein_DJ-1	-1.00417	99.9996	0.758052	17499.3	17426.7	1.54892	8	VTVAGLAGKDPVQCSR
940	NO	4	IPI00430770.1	_Isoform_2_of_Transcription_elongation_factor_SPT6	1.02288	77.95	0.761076	25008.2	25580.4	8.46172	1	IMKIDIEK
941	NO	4	IPI00164354.5	_Isoform_2_of_Protein_MCM10_homolog	1.04196	82.242	0.761076	17328.3	18055.4	15.4657	1	QDILEVK
942	NO	2	IPI00016339.4	_Ras-related_protein_Rab-5C	1.08237	99.9997	0.761694	15185	16435.9	23.6937	1	TAMNVNEIFMAIAK
943	NO	4	IPI00217013.2	_Isoform_1_of_SMEK_homolog_1	-1.03271	77.745	0.761985	27220.8	26358.5	12.2291	1	SILRNHR
944	NO	2	IPI00007935.4	_PDZ_and_LIM_domain_protein_5	-1.03666	99.9979	0.762482	26600.4	25659.8	10.7427	1	IGDVVLSIDGINAQGMTHLEAQNK
945	NO	2	IPI00004968.1	_Pre-mRNA-processing_factor_19	-1.02389	99.8966	0.763376	18087.9	17665.9	7.08983	1	ALQDEWDAVMLHSFTLR
946	NO	2	IPI00419237.3	_Isoform_1_of_Cytosol_aminopeptidase	1.02721	92.78	0.76813	23682.9	24327.3	8.20398	1	LNLPINIIGLAPLCENMPSGK
947	NO	2	IPI00020984.1	_Calnexin	-1.04293	99.9999	0.768617	19219.7	18428.6	12.9711	1	APVPTGEVYFADSFDR
948	NO	4	IPI00006091.2	_Isoform_4_of_Dystrophin	-1.02234	76.61	0.772776	77152.2	75466	8.78557	1	DAELIAEAKLLR
949	NO	4	IPI00017469.1	_Sepiapterin_reductase	-1.05365	85.336	0.772776	7962.47	7557.01	21.083	1	TLAPLLASLLSPGSVLVLSAR
950	NO	2	IPI00009477.4	_Intercellular_adhesion_molecule_2	-1.04371	100	0.777089	10895.2	10438.9	13.6716	1	VPTVEPLDSLTLFLFR
951	NO	2	IPI00006451.6	_Vesicle-fusing_ATPase	-1.0449	99.8019	0.777089	3365.53	3220.93	14.0724	1	FSNLVLQALLVLLK
952	NO	2	IPI00218342.10	_C-1-tetrahydrofolate_synthase,_cytoplasmic	1.04307	99.999	0.777089	6842.56	7137.29	13.5377	1	STTTIGLVQALGAHLYQNVFACVR
953	NO	1	IPI00741973.1	_similar_to_peptidyl-Pro_cis_trans_isomerase	1.00743	100	0.777091	56307.5	56725.6	2.94081	4	VSFELFADK
954	NO	1	IPI00019884.1	_Alpha-actinin-2	-1.00453	100	0.77901	33047.7	32898.6	1.81984	9	LMLLLEVISGER
955	NO	1	IPI00045109.3	_Histone_H2A_type_1-A	1.01341	100	0.779411	70907.7	71858.4	5.40498	7	VTIAQGGVLPNIQAVLLPK
956	NO	2	IPI00023004.7	_Eukaryotic_translation_initiation_factor_1A,_Y-chromosomal	-1.02646	98.9492	0.781355	19591	19085.9	8.5042	1	AYGELPEHAK
957	NO	1	IPI00410714.5	_Hemoglobin_subunit_alpha	1.03563	99.9958	0.782591	27529.1	28509.9	14.514	4	TYFPHFDLSHGSAQVK
958	NO	2	IPI00011876.2	_S-methyl-5'-thioadenosine_phosphorylase	1.02319	97.176	0.783718	13446.7	13758.5	7.60089	1	EEIQPGDIVIIDQFIDR
959	NO	2	IPI00024661.4	_Protein_transport_protein_Sec24C	1.04375	99.9901	0.783718	9160.18	9560.96	14.2577	1	AVITSLLDQIPEMFADTR
960	NO	4	IPI00185775.4	_similar_to_BEAN_protein	-1.01375	88.566	0.788647	17773.1	17532.1	5.80689	1	EPELEPK
961	NO	4	IPI00152780.4	_Transmembrane_protein_16J	-1.05831	75.182	0.788918	12139.5	11470.7	24.7209	1	KVLEVK
962	NO	1	IPI00011302.1	_CD59_glycoprotein	-1.01517	100	0.789264	31126.5	30661.4	6.39954	5	LQCYNCPNPTADCK
963	NO	4	IPI00293331.3	_Ribonucleases_P/MRP_protein_subunit_POP1	-1.01533	79.797	0.789996	96923.6	95460.1	6.64032	1	NLLEKYK
964	NO	2	IPI00221222.7	_Activated_RNA_polymerase_II_transcriptional_coactivator_p15	1.03085	99.9962	0.790025	21215.6	21870.2	10.3526	1	GISLNPEQWSQLKEQISDIDDAVR
965	NO	2	IPI00179713.6	_insulin-like_growth_factor_2_mRNA_binding_protein_2_isoform_a	1.02045	99.8492	0.790025	16488.4	16825.5	6.91497	1	ILVPTQFVGAIIGK
966	NO	1	IPI00020513.2	_Zyxin	-1.0099	100	0.790964	13363.4	13232.4	4.23767	7	VSSIDLEIDSLSSLLDDMTK
967	NO	1	IPI00024664.1	_Isoform_Long_of_Ubiquitin_carboxyl-terminal_hydrolase_5	1.01766	99.9999	0.791651	9874.36	10048.7	7.60926	2	IGEWELIQESGVPLKPLFGPGYTGIR
968	NO	2	IPI00219525.10	_6-phosphogluconate_dehydrogenase,_decarboxylating	-1.02009	100	0.792825	10355.9	10151.9	6.9334	1	WTAISALEYGVPVTLIGEAVFAR
969	NO	2	IPI00001727.2	_stromal_interaction_molecule_2	-1.06563	90.7136	0.792825	39515.7	37082.2	22.6744	1	HITIEDLWK
970	NO	2	IPI00465315.6	_Cytochrome_c	-1.01762	99.3544	0.792825	31018.5	30481.4	6.16652	1	GIIWGEDTLMEYLENPKK
971	NO	2	IPI00023014.1	_von_Willebrand_factor	1.0172	98.7638	0.792825	16982.7	17274.8	6.06631	1	YFTFSGICQYLLAR
972	NO	2	IPI00027442.4	_Alanyl-tRNA_synthetase,_cytoplasmic	-1.02091	100	0.792825	12063.2	11816	7.37741	1	NVGCLQEALQLATSFAQLR
973	NO	1	IPI00003362.2	_HSPA5_protein	-1.01047	100	0.793352	38440.3	38042	4.58237	22	SQIFSTASDNQPTVTIK
974	NO	1	IPI00216952.1	_Isoform_C_of_Lamin-A/C	1.00528	100	0.793391	35000.4	35185.3	2.33369	36	VAVEEVDEEGKFVR
975	NO	4	IPI00167421.3	_HERV-H_22q11.2_provirus_ancestral_Gag_polyprotein	-1.03601	77.166	0.798714	36798.5	35519.4	16.1941	1	MGNLPPSIPPSSPLACVLK
976	NO	2	IPI00334159.6	_Von_Hippel-Lindau_binding_protein_1	1.02894	99.9985	0.799279	8302.67	8542.96	10.5186	1	NLDSLEEDLDFLRDQFTTTEVNMAR
977	NO	2	IPI00102581.3	_Sulfotransferase_family_cytosolic_1B_member_1	1.03203	100	0.799279	5192.67	5358.97	11.7029	1	SGTTWVSEIIDMILNDGDIEK
978	NO	2	IPI00256684.1	_Isoform_B_of_AP-2_complex_subunit_alpha-1	-1.02053	99.9659	0.799279	11613.7	11380.1	7.56654	1	LLGFGSALLDNVDPNPENFVGAGIIQTK
979	NO	2	IPI00218993.1	_Isoform_Beta_of_Heat_shock_protein_105_kDa	1.01111	99.4964	0.799279	34758.5	35144.7	4.12623	1	SVLDAAQIVGLNCLR
980	NO	2	IPI00010418.4	_Myosin-Ic	-1.03525	100	0.799279	8853.06	8551.61	13.0778	1	MSLLQLVEILQSK
981	NO	2	IPI00101968.3	_Isoform_3_of_Drebrin-like_protein	1.01888	99.6672	0.803314	30905.2	31488.6	7.22541	1	VAGTGEGGLEEMVEELNSGK
982	NO	2	IPI00335343.6	_dynein,_axonemal,_heavy_polypeptide_14	-1.03118	96.163	0.803314	18730	18163.6	11.9303	1	YIYNIILLFQ
983	NO	2	IPI00007402.3	_Importin-7	-1.02372	99.7268	0.803314	18026.1	17608.4	9.15914	1	VLQQTLNYINQGVSHALTWK
984	NO	2	IPI00008040.4	_Protein-arginine_deiminase_type-1	-1.01447	93.0327	0.803314	47107.5	46435.5	5.63961	1	GGNSLSDYK
985	NO	2	IPI00219025.3	_Glutaredoxin-1	-1.02379	99.9635	0.805096	12264.3	11979.3	9.36425	1	QGLLEFVDITATNHTNEIQDYLQQLTGAR
986	NO	2	IPI00456750.2	_Niban-like_protein_1	1.0124	100	0.805945	13866.7	14038.7	4.95267	1	NHVQPYIPSILEALMVPTSQGFTEVR
987	NO	4	IPI00307458.3	_Isoform_1_of_Rho-related_GTP-binding_protein_RhoF	1.01995	88.155	0.807396	34678.2	35370	9.40874	1	IVIVGDGGCGK
988	NO	2	IPI00006482.1	_Isoform_Long_of_Sodium/potassium-transporting_ATPase_subunit_alpha-1	-1.03591	99.9264	0.808689	11891.1	11478.9	14.4873	1	EQPLDEELKDAFQNAYLELGGLGER
989	NO	2	IPI00402209.3	_ADNP_homeobox_protein_2	-1.0213	97.4965	0.808689	41259.5	40399.2	8.69119	1	DYFHKKPYPSK
990	NO	4	IPI00165189.5	_Isoform_CDV-1R_of_Intraflagellar_transport_protein_81_homolog	1.01131	80.939	0.810837	49958.8	50524	5.4972	1	LASVIKELR
991	NO	4	IPI00007321.1	_Isoform_1_of_Acyl-protein_thioesterase_1	1.01992	81.518	0.810837	11355.8	11582	9.75429	1	DISILQCHGDCDPLVPLMFGSLTVEK
992	NO	2	IPI00018398.4	_26S_protease_regulatory_subunit_6A	-1.01987	100	0.811153	12603	12357.5	8.2444	1	TMLELLNQLDGFQPNTQVK
993	NO	1	IPI00219678.3	_Eukaryotic_translation_initiation_factor_2_subunit_1	1.05643	99.9999	0.812552	17910.5	18921.3	26.7517	2	VVTDTDETELAR
994	NO	2	IPI00031556.7	_Splicing_factor_U2AF_65_kDa_subunit	1.0204	99.9888	0.815885	12625.9	12883.5	8.67244	1	LFIGGLPNYLNDDQVKELLTSFGPLK
995	NO	1	IPI00075248.11	_Calmodulin	1.00523	100	0.816268	42928.7	43153.3	2.5556	11	EADIDGDGQVNYEEFVQMMTAK
996	NO	1	IPI00215948.4	_Isoform_1_of_Catenin_alpha-1	-1.012	99.9984	0.817521	17310.5	17105.2	5.92715	4	VLTDAVDDITSIDDFLAVSENHILEDVNK
997	NO	1	IPI00014230.1	_Complement_component_1_Q_subcomponent-binding_protein,_mitochondrial	-1.04561	99.9948	0.817521	11594.9	11089.2	22.5804	2	DTNYTLNTDSLDWALYDHLMDFLADR
998	NO	4	IPI00219168.7	_Spectrin_beta_chain,_brain_4	1.02975	78.432	0.818164	17699.7	18226.4	15.1741	1	ELQVEVK
999	NO	2	IPI00023919.4	_26S_protease_regulatory_subunit_8	1.01663	99.9999	0.823614	15692.6	15953.7	7.33099	1	TMLELLNQLDGFEATK
1000	NO	1	IPI00000105.4	_Major_vault_protein	-1.00675	99.9998	0.82574	12732.4	12647	3.51044	6	SFFLQPGEQLEQGIQDVYVLSEQQGLLLR
1001	NO	2	IPI00005978.8	_Splicing_factor,_arginine/serine-rich_2	1.01775	100	0.827339	18686.4	19018	8.00051	1	VGDVYIPR
1002	NO	2	IPI00301579.3	_Epididymal_secretory_protein_E1	1.00967	99.9999	0.827339	19598.6	19788	4.40621	1	AVVHGILMGVPVPFPIPEPDGCK
1003	NO	2	IPI00006980.1	_UPF0568_protein_C14orf166	-1.00596	99.9982	0.828075	11538.8	11470.3	2.75522	1	HILGFDTGDAVLNEAAQILR
1004	NO	1	IPI00646779.2	_TUBB6_protein	1.00901	100	0.828683	40547.4	40912.5	4.77612	26	GHYTEGAELVDSVLDVVR
1005	NO	1	IPI00008433.4	_40S_ribosomal_protein_S5	1.03275	100	0.829057	7541.04	7788.01	17.4669	2	TIAECLADELINAAK
1006	NO	2	IPI00034319.2	_Isoform_A_of_Protein_CutA	-1.02656	100	0.831367	11763.7	11459.4	12.4551	1	SVHPYEVAEVIALPVEQGNFPYLQWVR
1007	NO	2	IPI00030702.1	_Isoform_1_of_Isocitrate_dehydrogenase_[NAD]_subunit_alpha,_mitochondrial	-1.03333	99.966	0.831367	3531.49	3417.58	15.7576	1	DMANPTALLLSAVMMLR
1008	NO	4	IPI00032881.2	_28S_ribosomal_protein_S23,_mitochondrial	-1.01279	78.073	0.832041	28508.8	28148.9	7.04169	1	ETGKALLAEGVIL
1009	NO	4	IPI00744811.2	_Low-density_lipoprotein_receptor-related_protein_5	1.014	84.113	0.834707	45684	46323.6	7.91235	1	IEVTRLNGTSRK
1010	NO	1	IPI00006935.3	_Eukaryotic_translation_initiation_factor_5A-2	1.00529	100	0.834856	40101.3	40313.5	2.93924	5	VHLVGIDIFTGK
1011	NO	1	IPI00100980.9	_EH_domain-containing_protein_2	1.00391	100	0.835839	20969.7	21051.6	2.20204	5	FMCAQLPNQVLESISIIDTPGILSGAK
1012	NO	1	IPI00303476.1	_ATP_synthase_subunit_beta,_mitochondrial	-1.02393	100	0.836282	24505.9	23933.2	13.5556	9	AIAELGIYPAVDPLDSTSR
1013	NO	2	IPI00294575.7	_Cell_division_cycle_protein_27_homolog	-1.0117	91.508	0.840526	17773.1	17567.6	5.84341	1	QVQNKPK
1014	NO	2	IPI00032406.1	_DnaJ_homolog_subfamily_A_member_2	-1.0243	99.9823	0.840526	8589.63	8385.84	12.1619	1	EGSGGGGGMDDIFSHIFGGGLFGFMGNQSR
1015	NO	2	IPI00026970.4	_FACT_complex_subunit_SPT16	1.02049	99.9952	0.840526	5491.56	5604.07	10.365	1	TLMVDPSQEVQENYNFLLQLQEELLK
1016	NO	1	IPI00028091.3	_Actin-related_protein_3	-1.00729	100	0.841416	20949.6	20798	4.28862	2	DITYFIQQLLR
1017	NO	1	IPI00644431.1	_ATP-dependent_RNA_helicase_DDX39	-1.00668	100	0.841935	22137.7	21990.8	3.97782	3	ILVATNLFGR
1018	NO	1	IPI00646304.4	_peptidylprolyl_isomerase_B_precursor	1.00497	100	0.842239	37453.5	37639.7	2.99572	9	HYGPGWVSMANAGK
1019	NO	2	IPI00005087.1	_Tropomodulin-3	-1.00855	100	0.848226	19361.2	19197.1	4.526	1	QLETVLDDLDPENALLPAGFR
1020	NO	1	IPI00028109.1	_Protein_dpy-30_homolog	1.01158	99.9988	0.850026	9598.79	9709.91	7.31172	3	AYLDQTVVPILLQGLAVLAK
1021	NO	4	IPI00743352.2	_Conserved_hypothetical_protein	-1.01034	79.806	0.855292	30401.2	30090.1	6.56142	1	DEKLAEQLGQAEELR
1022	NO	1	IPI00377005.3	_Uncharacterized_protein_ENSP00000340627_(Fragment)	-1.00816	100	0.856046	23924.7	23731	5.38027	8	KIQVLQQQADDAEER
1023	NO	1	IPI00012074.3	_Heterogeneous_nuclear_ribonucleoprotein_R	-1.00709	99.9998	0.857221	25771.4	25589.9	4.75954	3	DLYEDELVPLFEK
1024	NO	1	IPI00375380.4	_proteasome_26S_non-ATPase_subunit_13_isoform_2	1.01265	99.9978	0.85861	6193.72	6272.06	8.63739	2	VNPLSLVEIILHVVR
1025	NO	4	IPI00003310.2	_RPB11a_protein	1.0207	84.836	0.85964	1335.26	1362.9	13.6405	1	VQTTPDYSPQEAFTNAITDLISELSLLEER
1026	NO	1	IPI00171903.2	_Isoform_1_of_Heterogeneous_nuclear_ribonucleoprotein_M	-1.00631	100	0.865703	38000.2	37761.8	4.54878	12	MGPAMGPALGAGIER
1027	NO	4	IPI00166143.2	_Isoform_4_of_Transcription_factor_SOX-5	1.01393	87.44	0.866334	5151.8	5223.56	9.83088	2	QNEEGKFSHAMMDFNLSGDSDGSAGVSESR
1028	NO	4	IPI00021388.2	_Mediator_of_RNA_polymerase_II_transcription_subunit_13	-1.01112	80.013	0.866334	53311.5	52725	7.8904	1	PMEDRID
1029	NO	2	IPI00010415.2	_Isoform_1_of_Cytosolic_acyl_coenzyme_A_thioester_hydrolase	-1.0184	99.9992	0.870313	16535.5	16236.8	10.8253	1	ATLWYVPLSLK
1030	NO	2	IPI00028635.4	_Ribophorin_II	1.02127	98.9706	0.877767	7078.85	7229.4	13.2561	1	ASLDRPFTNLESAFYSIVGLSSLGAQVPDAK
1031	NO	2	IPI00000041.1	_Rho-related_GTP-binding_protein_RhoB	1.01672	100	0.877767	27557.2	28017.9	10.4612	1	QVELALWDTAGQEDYDR
1032	NO	2	IPI00105598.3	_Proteasome_26S_non-ATPase_subunit_11_variant_(Fragment)	1.01201	99.9821	0.877767	19824.3	20062.3	7.61532	1	EQSILELGSLLAK
1033	NO	2	IPI00170692.4	_Vesicle-associated_membrane_protein-associated_protein_A	-1.01357	93.0636	0.885665	26264	25912.5	9.07748	1	FKGPFTDVVTTNLK
1034	NO	4	IPI00015424.7	_zinc_finger,_SWIM_domain_containing_6	1.01568	89.485	0.891637	24078.2	24455.6	13.2944	1	SAAAAAAAAAAAAAAAAGA
1035	NO	4	IPI00096972.5	_Isoform_1_of_Histone-lysine_N-methyltransferase,_H3_lysine-9_specific_3	1.00912	79.853	0.895473	111986	113008	8.21363	1	RVDSDSK
1036	NO	4	IPI00412099.2	_Isoform_2_of_Uncharacterized_aarF_domain-containing_protein_kinase_1	1.00914	81.243	0.895473	17697.2	17858.8	8.34163	1	IEAALGTRA
1037	NO	4	IPI00020586.2	_1,25-dihydroxyvitamin_D(3)_24-hydroxylase,_mitochondrial	-1.00342	76.635	0.895631	75468.1	75211.2	3.20385	1	TESAYPQRLEIK
1038	NO	1	IPI00291006.1	_Malate_dehydrogenase,_mitochondrial	1.00888	100	0.895784	20830.3	21015.3	7.86668	5	VAVLGASGGIGQPLSLLLK
1039	NO	2	IPI00170796.1	_Isoform_1_of_Vacuolar_protein_sorting-associated_protein_29	-1.01707	99.9964	0.896303	12274.2	12068.2	12.2775	1	IGLIHGHQVIPWGDMASLALLQR
1040	NO	2	IPI00003479.3	_Mitogen-activated_protein_kinase_1	1.01891	99.9956	0.89864	3456.41	3521.76	13.9936	1	SIDIWSVGCILAEMLSNRPIFPGK
1041	NO	1	IPI00025491.1	_Eukaryotic_initiation_factor_4A-I	-1.00364	100	0.902715	24872.2	24781.9	3.49735	19	GYDVIAQAQSGTGK
1042	NO	1	IPI00025512.2	_Heat_shock_protein_beta-1	1.00504	100	0.902715	36458.1	36641.9	4.85671	9	VSLDVNHFAPDELTVK
1043	NO	1	IPI00299033.1	_Importin_subunit_alpha-3	1.00695	93.3326	0.903582	12734.2	12822.8	6.859	2	DYVISLGVVKPLLSFISPSIPITFLR
1044	NO	1	IPI00022430.1	_Glyceraldehyde-3-phosphate_dehydrogenase,_testis-specific	1.006	99.9891	0.905399	56630.1	56969.6	6.10609	3	ASCTTNCLAPLAK
1045	NO	1	IPI00005537.2	_39S_ribosomal_protein_L12,_mitochondrial	-1.01436	99.9985	0.907534	3075.3	3031.77	15.4338	2	IQQLVQDIASLTLLEISDLNELLK
1046	NO	1	IPI00440493.2	_ATP_synthase_subunit_alpha,_mitochondrial	-1.01053	100	0.907534	23570	23324.3	11.3183	3	EVAAFAQFGSDLDAATQQLLSR
1047	NO	1	IPI00641706.1	_46_kDa_protein	-1.00299	100	0.909967	35238.9	35133.9	3.38714	27	LHFFMPGFAPLTSR
1048	NO	1	IPI00383680.3	_Ribophorin_II	1.00926	99.6859	0.909967	8882.59	8964.85	10.7121	2	LSKEETVLATVQALQTASHLSQQADLR
1049	NO	1	IPI00384051.6	_Uncharacterized_protein_PSME2	1.00424	100	0.909967	14425.9	14487.2	4.9885	3	IIYLNQLLQEDSLNVADLTSLR
1050	NO	1	IPI00026260.1	_Nucleoside_diphosphate_kinase_B	1.0032	100	0.909967	31835.4	31937.3	3.80558	12	YMNSGPVVAMVWEGLNVVK
1051	NO	2	IPI00219077.4	_Isoform_1_of_Leukotriene_A-4_hydrolase	1.01549	99.9996	0.910614	3392.33	3444.88	12.5418	1	VPIPCYLIALVVGALESR
1052	NO	4	IPI00005110.2	_Isoform_II_of_T-box_transcription_factor_TBX3	-1.00712	83.454	0.911807	109372	108598	7.83029	1	IAADDCR
1053	NO	4	IPI00556338.1	_BRUNO-like_6_RNA-binding_protein_variant_(Fragment)	-1.00914	75.323	0.914959	196371	194592	10.6636	1	RTSDACSSPLATSR
1054	NO	2	IPI00555744.6	_RPL14_protein	1.01568	99.9991	0.915041	24078.2	24455.6	13.2944	1	GTAAAAAAAAAAAAAAAK
1055	NO	2	IPI00014572.1	_SPARC	1.01246	99.9641	0.918133	21384.8	21651.2	11.035	1	FFETCDLDNDKYIALDEWAGCFGIK
1056	NO	2	IPI00028623.1	_Estrogen_sulfotransferase	1.00555	99.9995	0.918133	18771.5	18875.7	4.9908	1	YWDNVEAFQARPDDLVIATYPK
1057	NO	1	IPI00299608.3	_Isoform_1_of_26S_proteasome_non-ATPase_regulatory_subunit_1	-1.00757	99.9955	0.919341	12036.8	11946.3	10.1209	2	LNAVVNDFWAEISESVDKIEVLYEDEGFR
1058	NO	2	IPI00375441.2	_Isoform_1_of_Far_upstream_element-binding_protein_1	1.00622	99.9652	0.920531	14155	14242.9	5.83918	1	CQHAAEIITDLLR
1059	NO	2	IPI00013877.2	_Isoform_1_of_Heterogeneous_nuclear_ribonucleoprotein_H3	1.00812	100	0.920531	17889.3	18034.6	7.75648	1	ATENDIANFFSPLNPIR
1060	NO	2	IPI00396399.5	_Isoform_2_of_Transforming_growth_factor_beta-1-induced_transcript_1_protein	-1.00584	99.9464	0.920531	23599.4	23462.4	5.70924	1	GSLDTMLGLLQSDLSR
1061	NO	2	IPI00024919.3	_Thioredoxin-dependent_peroxide_reductase,_mitochondrial	1.00946	100	0.920531	17330.2	17494.1	9.48053	1	DYGVLLEGSGLALR
1062	NO	2	IPI00015102.2	_Isoform_1_of_CD166_antigen	1.00596	99.9215	0.920531	16405	16502.8	6.03489	1	SSPSFSSLHYQDAGNYVCETALQEVEGLK
1063	NO	4	IPI00383208.1	_HSPC255_(Fragment)	1.00953	84.618	0.921384	29453.7	29734.3	12.2449	1	KIMIKR
1064	NO	1	IPI00106509.3	_Isoform_4_of_Heterogeneous_nuclear_ribonucleoprotein_A/B	-1.00265	100	0.921966	26104	26035.1	3.73429	2	FGEVVDCTIK
1065	NO	2	IPI00887150.1	_similar_to_RIKEN_cDNA_C230030N03	-1.01809	98.6872	0.928641	29119.9	28602.6	20.118	1	TQEPQGTQLAPR
1066	NO	2	IPI00014850.4	_Astrocytic_phosphoprotein_PEA-15	1.00925	99.9245	0.929731	12132.6	12244.8	10.6085	1	ISEEDELDTK
1067	NO	2	IPI00333913.8	_Isoform_1_of_Neuroblastoma-amplified_gene_protein	-1.00643	91.8626	0.93012	28536.5	28354.3	7.58202	1	STKLLGLAELLR
1068	NO	1	IPI00299000.5	_Proliferation-associated_protein_2G4	1.00189	100	0.930554	27845.6	27898.2	3.04128	5	HELLQPFNVLYEK
1069	NO	2	IPI00386354.1	_cDNA_FLJ14048_fis,_clone_HEMBA1006650,_weakly_similar_to_ARP2/3_COMPLEX_20_KD_SUBUNIT	1.00912	99.9994	0.935887	43367.5	43763.1	11.6991	2	ELLLQPVTISR
1070	NO	2	IPI00299155.5	_Proteasome_subunit_alpha_type-4	1.01052	99.8837	0.943022	7707.46	7788.56	15.0231	1	LYQVEYAMEAIGHAGTCLGILANDGVLLAAER
1071	NO	4	IPI00003802.2	_Alpha-mannosidase_2	-1.00426	76.143	0.948879	53700.2	53472.1	8.29232	1	LMQDDNR
1072	NO	4	IPI00023343.3	_Disks_large_homolog_3	-1.00342	83.926	0.948879	34379	34262	6.82417	1	EQMMNSSMSSGSGSLR
1073	NO	1	IPI00215637.5	_ATP-dependent_RNA_helicase_DDX3X	1.00242	100	0.95089	22008.2	22061.6	5.53555	3	MLDMGFEPQIR
1074	NO	2	IPI00000015.2	_Splicing_factor,_arginine/serine-rich_4	1.00361	99.9999	0.951416	71962.6	72222.5	5.93235	1	LIVENLSSR
1075	NO	2	IPI00027382.1	_Isoform_2_of_Serine/threonine-protein_kinase_PAK_3	-1.00532	99.996	0.951416	3233.32	3216.2	9.00768	1	VDIWSLGIMAIEMVEGEPPYLNENPLR
1076	NO	1	IPI00215914.5	_ADP-ribosylation_factor_1	1.00312	99.9999	0.959987	19858.5	19920.5	9.0481	5	QDLPNAMNAAEITDK
1077	NO	1	IPI00009236.5	_Isoform_Alpha_of_Caveolin-1	-1.00305	99.9973	0.960795	19620.5	19560.8	9.51424	3	AMADELSEK
1078	NO	4	IPI00022524.2	_Small_CTD_phosphatase_2	-1.00368	84.44	0.961387	27841.3	27739.2	9.92177	1	GRNIFK
1079	NO	4	IPI00554552.1	_carbohydrate_(N-acetylglucosamine_6-O)_sulfotransferase_5	1.00258	81.72	0.963523	111270	111557	8.42928	1	RVPKVAH
1080	NO	4	IPI00290085.2	_Cadherin-2	-1.00244	85.391	0.963523	21685.8	21632.9	8.18975	1	FLIYAQDK
1081	NO	2	IPI00307200.9	_Switch-associated_protein_70	1.00325	100	0.983442	2651.05	2659.67	10.4309	2	QTVSMAINEVFNELILDVLK
1082	NO	2	IPI00165949.2	_Isoform_2_of_Endoplasmic_reticulum_aminopeptidase_1	1.00147	92.2725	0.986377	12652.7	12671.3	5.51588	1	TQEFPQILTLIGR
1083	NO	2	IPI00102936.3	_Isoform_2_of_Signal_recognition_particle_68_kDa_protein	1.00172	99.9954	0.989016	3852.5	3859.13	8.11522	1	LYDIILQNLVELLQLPGLEEDKAFQK
1084	NO	2	IPI00241801.1	_Developmental_pluripotency-associated_protein_3	1.00078	90.2384	0.989016	29281.9	29304.6	3.86462	1	WDPSENAR
1085	NO	2	IPI00305152.6	_Isoform_3_of_Protein_transport_protein_Sec31A	1.00207	99.9955	0.991395	7414.12	7429.45	13.0067	1	GILAIAWSMADPELLLSCGK
1086	NO	2	IPI00021766.5	_Isoform_1_of_Reticulon-4	1.00083	99.9925	0.998098	60851.3	60901.9	11.5639	1	KPAAGLSAAPVPTAPAAGAPLMDFGNDFVPPAPR
1087	NO	2	IPI00006207.2	_Isoform_2_of_Leucine-rich_repeat_flightless-interacting_protein_1	1.00086	99.2061	0.998098	5050.25	5054.6	14.3031	1	TNFMYQVDTLKDMLLELEEQLAESR
1088	NO	2	IPI00443909.1	_Isoform_1_of_Protein_canopy_homolog_2	-1.00026	100	0.999526	5048.36	5047.03	10.0296	1	FACESIVEEYEDELIEFFSR
1089	NO	2	IPI00021416.3	_40_kDa_protein	-1.00001	100	0.999774	50480.9	50480.2	7.50751	1	GLLLYGPPGTGK
	Change				Change	Confid				Sample	Peptides
