# Supplementary material for: Proteomic analysis of endothelial cold-adaptation
Source: BMC Genomics. 2011 Dec 22;12:630. doi: 10.1186/1471-2164-12-630 (PMC3270058; doi:10.1186/1471-2164-12-630)
Supplement: Additional file 2 — Summary of biological process, molecular function and cell component categories that changed significantly with cold-adaptation. Each GOTERM or SP_PIR_KEYWORD is listed with the protein count, percentage of the total (178 proteins), P-value, gene identifiers, number of genes in the category, total number of genes and fold-enrichment. [file 1471-2164-12-630-S2.XLS]

## Sheet: Supplementary file 2
Category	Term	Count	%	PValue	Genes	List Total	Pop Hits	Pop Total	Fold Enrichment
SP_PIR_KEYWORDS	acetylation	130	73.0337	1.79949e-72	P04406, Q13765, P36578, P52597, P62750, P78417, P12268, P29692, P37802, P62753, P23528, P23526, P17858, P49321, P11142, Q13283, P62269, P61247, P62857, P61313, P63220, P61978, Q00839, P23396, P62851, Q16543, P04083, Q9Y490, P00352, P39019, Q99880, P23921, Q15149, P11940, P08238, P00558, P09211, P10599, P67809, Q9UK76, Q8NC51, A8MW06, Q14974, P60953, P04075, P52566, P43487, P30050, P63173, Q9H223,…	178	2635	19235	5.33132
GOTERM_BP_ALL	GO:0006414~translational elongation	35	19.6629	3.16581e-41	P36578, P18124, P62750, Q07020, P29692, P62753, P30050, P63173, P62280, Q9UNX3, P62269, P61247, P62906, P62857, P62829, P62241, P61313, P63220, P23396, P62263, P62851, P60866, P05387, P05386, P39019, P05388, P62081, P25398, P26641, P08708, P13639, P62888, P42677, P62847	167	101	14116	29.2915
GOTERM_CC_ALL	GO:0030529~ribonucleoprotein complex	54	30.3371	7.04122e-38	P36578, P52597, P62750, Q07020, P62753, P31943, Q16630, P62280, P49458, P11142, P62269, P61247, P62857, P62829, P63220, P61978, P61313, Q00839, P62263, P23396, P09651, P62851, Q13310, P39019, Q07955, P11940, P26599, P67809, Q15366, P18124, P14866, P27797, P63173, P30050, P08107, Q9UNX3, P62906, P62241, P38919, P60866, O14979, P05387, P05386, P05388, Q92616, P62081, P25398, P08708, P13639, P62888,…	170	515	15908	9.8119
SP_PIR_KEYWORDS	ribonucleoprotein	41	23.0337	2.43647e-36	P36578, P18124, P52597, P62750, P14866, Q07020, P62753, P31943, P30050, P63173, P62280, P49458, Q9UNX3, P62269, P62857, P62906, P61247, P62829, P62241, P63220, P61313, P61978, Q00839, P62263, P23396, P09651, P62851, P60866, P05387, P05386, P39019, P05388, P62081, P25398, P08708, P62888, P37108, P42677, Q15366, P62847	178	279	19235	15.88
SP_PIR_KEYWORDS	ribosome	27	15.1685	5.01474e-35	P18124, P36578, Q07020, P62753, P30050, P62280, P62269, P61247, P62857, P62241, P62829, P63220, P23396, P62263, P62851, P60866, P05387, P05386, P05388, P39019, P62081, P25398, P08708, P62888, P42677, P62847	178	73	19235	39.9681
GOTERM_CC_ALL	GO:0044445~cytosolic part	34	19.1011	2.59758e-34	P36578, P18124, P62750, P06733, Q07020, P62753, P35222, P63173, P17858, P62280, P13929, P62269, P48643, P62857, P61247, P62241, P50991, P09104, P63220, P62263, P23396, P62851, P60866, P05387, P05386, P39019, P05388, P62081, P25398, P08708, P62888, P42677, P62847	170	152	15908	20.9316
GOTERM_CC_ALL	GO:0022626~cytosolic ribosome	27	15.1685	4.45402e-32	P36578, P18124, P62750, Q07020, P62753, P63173, P62280, P62269, P61247, P62857, P62241, P63220, P23396, P62263, P62851, P60866, P05387, P05386, P39019, P05388, P62081, P25398, P08708, P62888, P42677, P62847	170	81	15908	31.1922
GOTERM_CC_ALL	GO:0005829~cytosol	70	39.3258	5.38417e-31	P60228, P36578, Q71U36, P62750, P06733, Q07020, P12268, P29692, P62753, P17858, P62280, P11142, P68366, Q13283, P62269, P62857, P61247, P62829, P61313, P63220, Q14568, P62263, P23396, P62851, Q16543, P00352, Q9Y490, P39019, P21333, P11940, Q15149, P23921, P10599, Q16881, P18124, Q14974, P60953, Q14444, O75531, P27797, P35222, P30050, P63173, Q15056, P43490, Q9UNX3, P13929, P08670, P48643, P62906,…	170	1330	15908	4.92508
SP_PIR_KEYWORDS	ribosomal protein	32	17.9775	3.99868e-30	P36578, P18124, P62750, Q07020, P62753, P30050, P63173, P62280, Q9UNX3, P62269, P61247, P62906, P62857, P62829, P62241, P61313, P63220, P23396, P62263, P62851, P60866, P05387, P05386, P39019, P05388, P62081, P25398, P08708, P62888, P42677, P62847	178	188	19235	18.3935
SP_PIR_KEYWORDS	protein biosynthesis	32	17.9775	3.99868e-30	P60228, P18124, Q07020, P29692, P62753, P30050, P62280, Q15056, P62269, P61247, P62857, P62241, P62829, P38919, P63220, P23396, P62263, P62851, P60866, P05387, P05386, P05388, P39019, P62081, P25398, P08708, P26641, P13639, P62888, P42677, P62847	178	188	19235	18.3935
GOTERM_BP_ALL	GO:0006412~translation	40	22.4719	2.81554e-28	P60228, Q13765, P36578, P18124, P62750, Q07020, P29692, P62753, P30050, P63173, P62280, Q15056, Q9UNX3, P62269, P62857, P61247, P62906, P62829, P62241, P98179, P61313, P63220, P62263, P23396, P62851, P60866, P05387, Q13310, P05386, P39019, P05388, P62081, P25398, P26641, P08708, P13639, P62888, P42677, P62847	167	331	14116	10.2147
GOTERM_CC_ALL	GO:0033279~ribosomal subunit	28	15.7303	8.81682e-28	P36578, P18124, P62750, Q07020, P62753, P63173, P62280, Q9UNX3, P62269, P61247, P62857, P62241, P63220, P23396, P62263, P62851, P60866, P05387, P05386, P39019, P05388, P62081, P25398, P08708, P62888, P42677, P62847	170	128	15908	20.4699
GOTERM_CC_ALL	GO:0005840~ribosome	33	18.5393	9.17033e-28	P36578, P18124, P62750, Q07020, P62753, P30050, P63173, P62280, Q9UNX3, P62269, P61247, P62906, P62857, P62829, P62241, P61313, P63220, P62263, P23396, P62851, P60866, P05387, P05386, Q92616, P39019, P05388, P62081, P25398, P08708, P62888, P42677, P62847	170	215	15908	14.3629
GOTERM_CC_ALL	GO:0032991~macromolecular complex	96	53.9326	8.31435e-26	P60228, Q13765, P36578, P52597, Q71UI9, Q71U36, P62750, P06733, Q07020, P29692, P62753, P31943, Q16630, Q6PEY2, P17858, P62280, P11142, P49458, P17081, P68366, P13489, P62269, P62857, P61247, P62829, Q96CX2, Q00839, P61313, P61978, P63220, P09651, P23396, P62263, P62851, P14649, Q13310, P39019, Q15019, Q16778, P41219, O14950, Q07955, Q99880, P23921, P11940, P26599, P67809, Q86UX7, Q15366, P02751,…	170	3155	15908	2.84733
GOTERM_CC_ALL	GO:0005737~cytoplasm	142	79.7753	4.10457e-24	P04406, Q13765, P36578, P52597, Q71U36, P62750, P16989, P78417, P29692, P12268, P62753, P23528, P23526, P17858, P49321, P11142, P17081, Q13283, P62269, P61247, P62857, P61313, P63220, P61978, Q00839, P62263, P23396, P62851, P14649, Q16543, P04083, Q9Y490, P00352, P39019, P11279, P23921, Q15149, P11940, P14314, P08238, P00558, P09211, P67809, P10599, P07237, Q86UX7, Q8NC51, A8MW06, Q14974, P60953,…	170	7319	15908	1.81553
GOTERM_CC_ALL	GO:0022627~cytosolic small ribosomal subunit	18	10.1124	8.72729e-24	P60866, P39019, P62081, P62753, P25398, P62280, P08708, P62269, P61247, P62857, P62241, P42677, P63220, P23396, P62263, P62851, P62847	170	40	15908	42.1094
SP_PIR_KEYWORDS	phosphoprotein	132	74.1573	6.25715e-23	P04406, Q13765, P36578, P52597, Q71U36, P62750, P16989, P12268, P29692, P37802, P62753, P23528, Q16630, P17858, P49321, P11142, Q13283, P61247, P62857, P61313, P61978, Q00839, P62263, P23396, Q16543, P04083, Q9Y490, P43121, Q99880, Q15149, P11940, P14314, P08238, P00558, P09211, P67809, P10599, Q86UX7, Q9UK76, Q8NC51, Q92887, Q14974, Q14444, O00469, P04075, P52566, P43487, P35222, P30050, P78563,…	178	7263	19235	1.96395
GOTERM_CC_ALL	GO:0043232~intracellular non-membrane-bounded organelle	83	46.6292	1.10595e-22	P60228, Q16222, P36578, P52597, Q71UI9, Q71U36, P62750, Q07020, P62753, P31943, P23528, Q6PEY2, P62280, P17081, P68366, P62269, P62857, P61247, P62829, P61313, P61978, P63220, P09651, P23396, P62263, P62851, P14649, P04083, Q9Y490, P39019, P21333, Q15019, Q16778, P60981, P41219, O14950, P09972, Q99880, Q15149, P26599, Q86UX7, A8MW06, P18124, O75531, P52566, P04075, P43487, P35222, P30050, P78563,…	170	2596	15908	2.99185
GOTERM_CC_ALL	GO:0043228~non-membrane-bounded organelle	83	46.6292	1.10595e-22	P60228, Q16222, P36578, P52597, Q71UI9, Q71U36, P62750, Q07020, P62753, P31943, P23528, Q6PEY2, P62280, P17081, P68366, P62269, P62857, P61247, P62829, P61313, P61978, P63220, P09651, P23396, P62263, P62851, P14649, P04083, Q9Y490, P39019, P21333, Q15019, Q16778, P60981, P41219, O14950, P09972, Q99880, Q15149, P26599, Q86UX7, A8MW06, P18124, O75531, P52566, P04075, P43487, P35222, P30050, P78563,…	170	2596	15908	2.99185
SP_PIR_KEYWORDS	cytoplasm	86	48.3146	2.8214e-21	P60228, Q16222, Q13765, P04406, P16989, P78417, P06733, P31948, Q07020, P23528, P23526, P49321, P11142, P49458, P17081, Q13283, P13489, P62269, P31949, P61247, Q00839, P61978, Q14568, P09651, P23396, Q06830, Q16543, P04083, P00352, Q9Y490, Q13310, P21333, Q15019, Q9UKY7, Q07955, P23921, Q15149, P11940, P08238, P00558, P10599, P67809, P04632, Q16881, Q15366, Q8NC51, A8MW06, Q14974, Q14444, O75531,…	178	3332	19235	2.78911
GOTERM_CC_ALL	GO:0015935~small ribosomal subunit	18	10.1124	7.98335e-20	P60866, P39019, P62081, P62753, P25398, P62280, P08708, P62269, P61247, P62857, P62241, P42677, P63220, P23396, P62263, P62851, P62847	170	63	15908	26.7361
GOTERM_CC_ALL	GO:0044424~intracellular part	162	91.0112	8.81087e-20	P04406, P36578, Q13765, P52597, Q71U36, P62750, P16989, P78417, P29692, P12268, P37802, P62753, Q16630, P23528, P23526, P17858, P49321, P11142, P17081, Q13283, P62269, P61247, P62857, P61313, P63220, P61978, Q00839, P62263, P23396, P62851, P14649, Q16543, P04083, Q9Y490, P00352, P39019, P11279, Q99880, P23921, Q15149, P11940, P14314, P08238, P00558, P09211, P67809, P10599, P07237, Q86UX7, Q9UK76,…	170	10624	15908	1.4269
GOTERM_CC_ALL	GO:0005622~intracellular	163	91.573	1.4046e-18	P04406, P36578, Q13765, P52597, Q71U36, P62750, P16989, P78417, P29692, P12268, P37802, P62753, Q16630, P23528, P23526, P17858, P49321, P11142, P17081, Q13283, P62269, P61247, P62857, Q00839, P61313, P63220, P61978, P62263, P23396, P62851, P14649, Q16543, P04083, Q9Y490, P00352, P39019, P11279, Q99880, P23921, Q15149, P11940, P14314, P08238, P00558, P09211, P67809, P10599, P07237, Q86UX7, Q9UK76,…	170	10995	15908	1.38726
GOTERM_CC_ALL	GO:0044444~cytoplasmic part	108	60.6742	1.51289e-18	P04406, Q13765, P36578, Q71U36, P62750, P12268, P29692, P62753, P23528, P23526, P17858, P11142, Q13283, P62269, P62857, P61247, P63220, P61313, Q00839, P23396, P62263, P62851, P14649, Q16543, P00352, Q9Y490, P39019, P11279, Q15149, P11940, P23921, P14314, P08238, P10599, P67809, P07237, Q8NC51, Q14974, P60953, Q14444, O00469, P52566, P04075, P43487, P35222, P30050, P63173, Q9H223, P13667, P43490,…	170	4895	15908	2.06461
SP_PIR_KEYWORDS	rna-binding	31	17.4157	2.04582e-15	P18124, P52597, P62750, P14866, P31943, Q16630, P78563, P30050, P62280, Q15233, Q15056, P49458, Q13283, P62269, P98179, P38919, Q00839, P61978, P23396, P09651, O14979, Q13310, Q9UN86, Q07955, P11940, P26599, P67809, P37108, P43243, Q15366, Q8NC51	178	540	19235	6.20355
SP_PIR_KEYWORDS	glycolysis	12	6.74157	1.72606e-13	Q6ZMR3, P09972, P04406, P00558, P13929, P00338, P06733, P04075, P09104, P14618, Q9BYZ2, P17858	178	44	19235	29.4714
GOTERM_CC_ALL	GO:0044446~intracellular organelle part	88	49.4382	3.92517e-12	P60228, Q16222, P36578, P52597, Q71UI9, Q71U36, P62750, Q07020, P37802, P62753, P31943, Q16630, P23528, Q6PEY2, P62280, P49458, P17081, P68366, P62269, P62857, P61247, P62829, Q00839, P61978, P63220, P09651, P23396, P62263, P62851, P14649, P39019, P21333, Q15019, Q16778, P60981, P41219, O14950, Q07955, Q99880, P11940, P26599, P07237, Q86UX7, P02751, P35442, P18124, Q14974, P14866, P27797, P43487,…	170	4225	15908	1.94905
GOTERM_BP_ALL	GO:0006096~glycolysis	12	6.74157	5.14911e-12	Q6ZMR3, P09972, P04406, P00558, P13929, P00338, P06733, P04075, P09104, P14618, Q9BYZ2, P17858	167	47	14116	21.5813
GOTERM_CC_ALL	GO:0044422~organelle part	88	49.4382	5.62613e-12	P60228, Q16222, P36578, P52597, Q71UI9, Q71U36, P62750, Q07020, P37802, P62753, P31943, Q16630, P23528, Q6PEY2, P62280, P49458, P17081, P68366, P62269, P62857, P61247, P62829, Q00839, P61978, P63220, P09651, P23396, P62263, P62851, P14649, P39019, P21333, Q15019, Q16778, P60981, P41219, O14950, Q07955, Q99880, P11940, P26599, P07237, Q86UX7, P02751, P35442, P18124, Q14974, P14866, P27797, P43487,…	170	4251	15908	1.93713
SP_PIR_KEYWORDS	blocked amino end	13	7.30337	4.85098e-11	P62280, P00558, P13489, P62269, P62857, P62081, P21333, P25398, P63220, P23396, P62851, P62847	178	92	19235	15.2696
GOTERM_BP_ALL	GO:0006007~glucose catabolic process	12	6.74157	6.0222e-11	Q6ZMR3, P09972, P04406, P00558, P13929, P00338, P06733, P04075, P09104, P14618, Q9BYZ2, P17858	167	58	14116	17.4883
GOTERM_CC_ALL	GO:0030530~heterogeneous nuclear ribonucleoprotein complex	8	4.49438	2.39774e-10	O14979, P52597, P26599, P14866, P31943, P61978, Q00839, P09651	170	17	15908	44.036
GOTERM_BP_ALL	GO:0019320~hexose catabolic process	12	6.74157	4.31561e-10	Q6ZMR3, P09972, P04406, P00558, P13929, P00338, P06733, P04075, P09104, P14618, Q9BYZ2, P17858	167	69	14116	14.7003
GOTERM_BP_ALL	GO:0046365~monosaccharide catabolic process	12	6.74157	5.93753e-10	Q6ZMR3, P09972, P04406, P00558, P13929, P00338, P06733, P04075, P09104, P14618, Q9BYZ2, P17858	167	71	14116	14.2862
GOTERM_CC_ALL	GO:0043229~intracellular organelle	134	75.2809	8.94517e-10	Q13765, P36578, P52597, Q71U36, P62750, P16989, P37802, P62753, P23528, Q16630, P23526, P49321, P11142, P17081, Q13283, P62269, P61247, P62857, P61313, P63220, P61978, Q00839, P62263, P23396, P62851, P14649, P04083, Q9Y490, P39019, P11279, Q99880, Q15149, P11940, P14314, P08238, P10599, P67809, P07237, Q86UX7, Q9UK76, Q8NC51, A8MW06, Q14974, O00469, P04075, P52566, P43487, P35222, P30050, P78563,…	170	8977	15908	1.39682
GOTERM_CC_ALL	GO:0043226~organelle	134	75.2809	1.00655e-09	Q13765, P36578, P52597, Q71U36, P62750, P16989, P37802, P62753, P23528, Q16630, P23526, P49321, P11142, P17081, Q13283, P62269, P61247, P62857, P61313, P63220, P61978, Q00839, P62263, P23396, P62851, P14649, P04083, Q9Y490, P39019, P11279, Q99880, Q15149, P11940, P14314, P08238, P10599, P67809, P07237, Q86UX7, Q9UK76, Q8NC51, A8MW06, Q14974, O00469, P04075, P52566, P43487, P35222, P30050, P78563,…	170	8989	15908	1.39495
GOTERM_BP_ALL	GO:0042274~ribosomal small subunit biogenesis	7	3.93258	1.06315e-09	P08708, P39019, P62857, P62081, P62753, P62263, P62847	167	11	14116	53.7899
GOTERM_BP_ALL	GO:0006396~RNA processing	27	15.1685	1.13933e-09	P18124, P52597, P14866, P62753, Q16630, P31943, P78563, Q15233, P62906, P62857, P98179, Q00839, P61978, P38919, P62263, P09651, O14979, Q13310, P39019, P62081, Q07955, P08708, P11940, P26599, P67809, Q15366, P62847	167	547	14116	4.17226
GOTERM_CC_ALL	GO:0042470~melanosome	12	6.74157	2.50446e-09	P13667, P11142, P08238, P07237, P49327, P50991, P11279, O43852, Q14568, P23526, Q06830, P63104	170	89	15908	12.6171
GOTERM_CC_ALL	GO:0048770~pigment granule	12	6.74157	2.50446e-09	P13667, P11142, P08238, P07237, P49327, P50991, P11279, O43852, Q14568, P23526, Q06830, P63104	170	89	15908	12.6171
GOTERM_BP_ALL	GO:0046164~alcohol catabolic process	12	6.74157	2.54087e-09	Q6ZMR3, P09972, P04406, P00558, P13929, P00338, P06733, P04075, P09104, P14618, Q9BYZ2, P17858	167	81	14116	12.5225
GOTERM_BP_ALL	GO:0044275~cellular carbohydrate catabolic process	12	6.74157	4.2939e-09	Q6ZMR3, P09972, P04406, P00558, P13929, P00338, P06733, P04075, P09104, P14618, Q9BYZ2, P17858	167	85	14116	11.9332
GOTERM_CC_ALL	GO:0022625~cytosolic large ribosomal subunit	9	5.05618	5.12309e-09	P36578, P18124, P05387, P05386, P62888, P62750, P05388, Q07020, P63173	170	38	15908	22.1628
SP_PIR_KEYWORDS	methylation	16	8.98876	7.257e-09	O14979, P04406, P60953, Q13310, P31943, Q16778, Q9UN86, Q07955, Q99880, P11940, P17081, Q13283, P98179, P61978, Q00839, P09651	178	242	19235	7.14458
GOTERM_BP_ALL	GO:0030029~actin filament-based process	17	9.55056	2.45464e-08	A8MW06, P60953, P63313, Q9Y490, Q01518, P60660, P04075, P63167, P27797, P52566, P21333, Q14511, P23528, P60981, P17081, Q16658, P14649	167	241	14116	5.96248
GOTERM_CC_ALL	GO:0015934~large ribosomal subunit	10	5.61798	3.51077e-08	P36578, P18124, Q9UNX3, P05387, P05386, P62888, P62750, P05388, Q07020, P63173	170	67	15908	13.9666
GOTERM_BP_ALL	GO:0016052~carbohydrate catabolic process	12	6.74157	6.05797e-08	Q6ZMR3, P09972, P04406, P00558, P13929, P00338, P06733, P04075, P09104, P14618, Q9BYZ2, P17858	167	109	14116	9.30572
GOTERM_BP_ALL	GO:0016070~RNA metabolic process	32	17.9775	1.34809e-07	P60228, P18124, P52597, P14866, P62753, P31943, Q16630, P78563, Q15233, P08107, P13489, P62906, P62857, P98179, P38919, Q00839, P61978, P62263, P09651, O14979, Q13310, P20290, P39019, P62081, Q07955, P08708, P11940, P26599, P67809, Q15366, Q8NC51, P62847	167	938	14116	2.88365
GOTERM_BP_ALL	GO:0009987~cellular process	151	84.8315	2.57317e-07	P04406, Q13765, P36578, P52597, Q71U36, P62750, P16989, P78417, P29692, P12268, P62753, Q16630, P23528, P23526, P17858, P49321, P11142, P17081, P62269, P61247, P62857, P61313, P63220, P61978, Q00839, P62263, P98160, P23396, P62851, P14649, Q16543, P04083, Q9Y490, P00352, P39019, P43121, P11279, Q99880, P23921, P11940, P08238, P00558, P67809, P10599, P07237, Q86UX7, Q8NC51, A8MW06, Q92887, Q14974,…	167	10541	14116	1.21085
SP_PIR_KEYWORDS	isopeptide bond	16	8.98876	2.76093e-07	P60866, P02751, P52597, P04083, Q14974, Q71UI9, P29144, Q16778, Q9UGV6, Q99880, P67809, P51858, P09429, P61978, P23396, P12004, P09651	178	319	19235	5.42003
GOTERM_BP_ALL	GO:0016071~mRNA metabolic process	19	10.6742	3.61325e-07	P60228, P52597, P14866, P31943, Q16630, P78563, Q15233, Q07955, P11940, P08107, P26599, P13489, P67809, P38919, P61978, Q00839, Q15366, P09651, Q8NC51	167	370	14116	4.34057
GOTERM_BP_ALL	GO:0030036~actin cytoskeleton organization	15	8.42697	4.47276e-07	A8MW06, P60953, P63313, Q9Y490, Q01518, P04075, P63167, P27797, P52566, P21333, Q14511, P23528, P60981, P17081, Q16658	167	226	14116	5.6102
GOTERM_BP_ALL	GO:0044085~cellular component biogenesis	32	17.9775	5.61575e-07	P02751, P18124, Q71UI9, Q14974, P60953, Q71U36, P27797, P62753, Q6PEY2, P35222, P17858, P68366, P62857, P38919, P62263, Q14568, Q9Y490, P39019, P05388, P21333, P62081, Q14511, Q16778, Q07955, Q9H853, P09972, P08708, Q99880, P23921, Q13748, Q16658, P62847	167	1001	14116	2.70216
GOTERM_BP_ALL	GO:0044267~cellular protein metabolic process	54	30.3371	9.06612e-07	P60228, P36578, P31689, Q13765, P62750, P29692, Q07020, P62753, P23528, P62280, P11142, P62269, P61247, P62857, Q9Y2X8, P62829, P63220, P61313, Q14568, P62263, P23396, P62851, P04083, Q13310, P39019, P08238, P07237, P02751, P18124, O00469, P27797, P63173, P30050, Q15056, Q9UNX3, P48643, P62906, P62241, P50991, P98179, P07996, P60866, P05387, P05386, P05388, P62081, P25398, P08708, P26641, P13639,…	167	2355	14116	1.9382
GOTERM_CC_ALL	GO:0005856~cytoskeleton	36	20.2247	9.92521e-07	A8MW06, Q71U36, P52566, P04075, P43487, P31943, P23528, Q6PEY2, P35222, P19105, P17081, P68366, P08670, P14649, P63104, P04083, Q9Y490, P63313, Q01518, O15145, P60660, P63167, P21333, Q15019, Q14008, Q14511, P60981, O14950, P41219, Q9H853, P09972, Q15149, Q13748, Q16658, Q86UX7, Q9NZA1	170	1381	15908	2.43936
GOTERM_BP_ALL	GO:0010608~posttranscriptional regulation of gene expression	14	7.86517	1.24753e-06	P60228, Q92616, P27797, P21333, Q15056, P11940, P49458, P67809, P37108, P98179, P38919, P07996, Q00839, Q8NC51	167	211	14116	5.60842
GOTERM_BP_ALL	GO:0044237~cellular metabolic process	109	61.236	1.87837e-06	P04406, Q13765, P36578, P52597, P62750, P16989, P78417, P12268, P29692, P62753, P23528, Q16630, P23526, P17858, P49321, P11142, P17081, P62269, P62857, P61247, P63220, P61313, P61978, Q00839, P23396, P62263, P62851, P04083, P00352, P39019, P11279, P11940, P23921, P08238, P00558, P10599, P67809, P07237, Q8NC51, O00469, P04075, P35222, P30050, P78563, P63173, P43490, P62906, P51858, P62241, P09104,…	167	6636	14116	1.3884
GOTERM_BP_ALL	GO:0006006~glucose metabolic process	12	6.74157	1.8872e-06	Q6ZMR3, P09972, P04406, P00558, P13929, P00338, P06733, P04075, P09104, P14618, Q9BYZ2, P17858	167	153	14116	6.62956
SP_PIR_KEYWORDS	Chaperone	11	6.17978	2.08558e-06	Q16543, P31689, P11142, P08107, P08238, P48643, P07237, P27797, P50991, Q9Y4L1, Q14568	178	158	19235	7.52329
GOTERM_BP_ALL	GO:0010467~gene expression	62	34.8315	3.04421e-06	P60228, Q13765, P36578, P52597, P62750, P16989, P06733, P29692, Q07020, P62753, P31943, Q16630, P62280, Q15233, P62269, P61247, P62857, P62829, P61978, P61313, Q00839, P63220, P62263, P23396, P09651, P62851, Q13310, P20290, P39019, Q07955, P11940, P26599, P67809, Q15366, P18124, P14866, P27797, P35222, P30050, P63173, P78563, Q15056, Q9UNX3, P51858, P62906, P62241, P98179, P38919, P60866, O14979,…	167	2999	14116	1.74747
SP_PIR_KEYWORDS	mrna processing	13	7.30337	5.41561e-06	P52597, P31943, Q16630, P78563, Q07955, Q15233, P11940, P26599, P67809, P61978, Q00839, P38919, P09651	178	260	19235	5.40309
GOTERM_CC_ALL	GO:0015629~actin cytoskeleton	14	7.86517	6.0808e-06	O15145, Q01518, P60660, P04075, P21333, P23528, P60981, O14950, P19105, P17081, Q16658, Q86UX7, P14649, Q9NZA1	170	269	15908	4.87015
GOTERM_BP_ALL	GO:0005996~monosaccharide metabolic process	13	7.30337	1.2326e-05	Q16222, P04406, P04075, P06733, P00338, P17858, P09972, Q6ZMR3, P13929, P00558, P14618, P09104, Q9BYZ2	167	222	14116	4.94978
GOTERM_BP_ALL	GO:0006364~rRNA processing	9	5.05618	1.24329e-05	P08708, P18124, P39019, P62857, P62081, P62753, P38919, P62263, P62847	167	92	14116	8.26894
GOTERM_BP_ALL	GO:0042254~ribosome biogenesis	10	5.61798	1.35612e-05	P08708, P18124, P05388, P39019, P62857, P62081, P62753, P38919, P62263, P62847	167	122	14116	6.92844
GOTERM_BP_ALL	GO:0007010~cytoskeleton organization	18	10.1124	1.509e-05	A8MW06, P60953, P63313, Q9Y490, Q01518, P04075, P63167, P27797, P52566, P21333, Q14008, Q14511, P43487, P23528, P35222, P60981, P17081, Q16658	167	436	14116	3.48964
GOTERM_BP_ALL	GO:0019318~hexose metabolic process	12	6.74157	1.66997e-05	Q6ZMR3, P09972, P04406, P00558, P13929, P00338, P06733, P04075, P09104, P14618, Q9BYZ2, P17858	167	192	14116	5.28293
GOTERM_BP_ALL	GO:0016072~rRNA metabolic process	9	5.05618	1.70211e-05	P08708, P18124, P39019, P62857, P62081, P62753, P38919, P62263, P62847	167	96	14116	7.9244
GOTERM_BP_ALL	GO:0034621~cellular macromolecular complex subunit organization	16	8.98876	2.07122e-05	Q14974, Q71UI9, Q71U36, P27797, P21333, Q16778, Q6PEY2, P60981, Q07955, Q9H853, P49321, Q99880, Q13748, P68366, P62263, Q14568	167	357	14116	3.78832
SP_PIR_KEYWORDS	mrna splicing	11	6.17978	2.45708e-05	Q15233, Q07955, P11940, P52597, P26599, P67809, P31943, P38919, P61978, Q00839, P09651	178	209	19235	5.68746
GOTERM_BP_ALL	GO:0006397~mRNA processing	15	8.42697	2.62008e-05	P52597, P14866, P31943, Q16630, P78563, Q07955, Q15233, P11940, P26599, P67809, P61978, Q00839, P38919, Q15366, P09651	167	321	14116	3.94986
SP_PIR_KEYWORDS	stress response	7	3.93258	3.20719e-05	P11142, P08107, P08238, P98179, Q9Y4L1, Q14568, P48741	178	66	19235	11.4611
GOTERM_BP_ALL	GO:0019538~protein metabolic process	56	31.4607	3.93847e-05	P60228, Q13765, P36578, P31689, P62750, P29692, Q07020, P62753, P23528, P62280, P11142, P62269, P61247, P62857, Q9Y2X8, P62829, P63220, P61313, Q14568, P62263, P23396, P62851, P04083, Q13310, P39019, P08238, P04632, P07237, P02751, P18124, O00469, P27797, P30050, P63173, Q15056, Q9UNX3, P48643, P62906, P62241, P50991, P98179, P07996, P60866, P05387, P05386, P05388, P29144, P62081, P25398, P08708,…	167	2812	14116	1.68332
GOTERM_BP_ALL	GO:0022613~ribonucleoprotein complex biogenesis	11	6.17978	5.30971e-05	Q07955, P08708, P18124, P05388, P39019, P62857, P62081, P62753, P38919, P62263, P62847	167	180	14116	5.16554
GOTERM_CC_ALL	GO:0044430~cytoskeletal part	25	14.0449	6.95919e-05	Q71U36, P43487, P23528, P35222, Q6PEY2, P19105, P17081, P68366, P08670, P14649, P63104, O15145, Q01518, P60660, P63167, Q15019, Q14008, Q14511, P60981, O14950, P41219, Q9H853, Q13748, Q86UX7, Q9NZA1	170	952	15908	2.45737
GOTERM_BP_ALL	GO:0000398~nuclear mRNA splicing, via spliceosome	10	5.61798	8.12388e-05	Q07955, P52597, P26599, P67809, P14866, P31943, P61978, Q00839, Q15366, P09651	167	153	14116	5.52464
GOTERM_BP_ALL	GO:0000375~RNA splicing, via transesterification reactions	10	5.61798	8.12388e-05	Q07955, P52597, P26599, P67809, P14866, P31943, P61978, Q00839, Q15366, P09651	167	153	14116	5.52464
GOTERM_BP_ALL	GO:0000377~RNA splicing, via transesterification reactions with bulged adenosine as nucleophile	10	5.61798	8.12388e-05	Q07955, P52597, P26599, P67809, P14866, P31943, P61978, Q00839, Q15366, P09651	167	153	14116	5.52464
GOTERM_BP_ALL	GO:0006091~generation of precursor metabolites and energy	14	7.86517	8.4331e-05	P04406, P04075, P06733, P00338, P17858, P09972, Q6ZMR3, P13929, P00558, P10599, Q16881, P14618, P09104, Q9BYZ2	167	313	14116	3.78076
GOTERM_CC_ALL	GO:0044464~cell part	169	94.9438	8.53212e-05	P04406, P36578, Q13765, P52597, Q71U36, P62750, P16989, P78417, P29692, P12268, P37802, P62753, Q16630, P23528, P23526, P17858, P49321, P11142, P17081, Q13283, P62269, P61247, P62857, Q00839, P61313, P63220, P61978, P62263, P23396, P62851, P14649, Q16543, P04083, Q9Y490, P00352, P39019, P43121, P11279, Q99880, P23921, Q15149, P11940, P14314, P08238, P00558, P09211, P67809, P10599, P07237, Q86UX7,…	170	14826	15908	1.06667
GOTERM_CC_ALL	GO:0005623~cell	169	94.9438	8.62256e-05	P04406, P36578, Q13765, P52597, Q71U36, P62750, P16989, P78417, P29692, P12268, P37802, P62753, Q16630, P23528, P23526, P17858, P49321, P11142, P17081, Q13283, P62269, P61247, P62857, Q00839, P61313, P63220, P61978, P62263, P23396, P62851, P14649, Q16543, P04083, Q9Y490, P00352, P39019, P43121, P11279, Q99880, P23921, Q15149, P11940, P14314, P08238, P00558, P09211, P67809, P10599, P07237, Q86UX7,…	170	14827	15908	1.0666
GOTERM_BP_ALL	GO:0034622~cellular macromolecular complex assembly	14	7.86517	9.89056e-05	Q14974, Q71UI9, Q71U36, P27797, P21333, Q16778, Q6PEY2, Q9H853, Q07955, Q99880, Q13748, P68366, P62263, Q14568	167	318	14116	3.72131
SP_PIR_KEYWORDS	RNA binding	5	2.80899	0.000119401	P05388, P37108, P38919, P61978, Q15366	178	28	19235	19.2967
SP_PIR_KEYWORDS	Spliceosome	8	4.49438	0.000123195	Q07955, P11940, P52597, P31943, P38919, P61978, Q00839, P09651	178	120	19235	7.20412
GOTERM_BP_ALL	GO:0008380~RNA splicing	13	7.30337	0.000135256	P52597, P14866, P31943, Q07955, Q15233, P11940, P26599, P67809, P61978, Q00839, P38919, P09651, Q15366	167	284	14116	3.86919
SP_PIR_KEYWORDS	viral nucleoprotein	5	2.80899	0.000137515	P52597, P14866, P61978, Q00839, P09651	178	29	19235	18.6313
GOTERM_BP_ALL	GO:0044260~cellular macromolecule metabolic process	85	47.7528	0.000207387	P60228, Q13765, P36578, P31689, P52597, P62750, P16989, P06733, Q07020, P29692, P62753, P31943, Q16630, P23528, P62280, P49321, Q15233, P11142, P13489, P62269, P62857, P61247, P62829, Q9Y2X8, Q00839, P61313, P61978, P63220, Q14568, P09651, P23396, P62263, P62851, P04083, Q13310, P20290, P39019, P21333, Q07955, P23921, P11940, P26599, P08238, P67809, P07237, Q15366, Q8NC51, P02751, P18124, O75531,…	167	5214	14116	1.37798
GOTERM_BP_ALL	GO:0034645~cellular macromolecule biosynthetic process	53	29.7753	0.000310016	P60228, P36578, Q13765, P62750, P16989, P06733, P29692, Q07020, P62753, P62280, P49321, Q15233, P62269, P61247, P62857, P62829, P61313, P63220, P62263, P23396, P62851, P20290, Q13310, P39019, P23921, P67809, P18124, P29279, P35222, P63173, P30050, Q15056, Q9UNX3, P62906, P51858, P62241, P98179, P12004, P60866, O14979, P05387, P05386, P05388, P62081, P25398, Q9UGV6, P08708, P26641, P13639, P62888,…	167	2812	14116	1.59315
SP_PIR_KEYWORDS	ubl conjugation	16	8.98876	0.000364185	P60866, Q16543, P52597, Q14974, Q71UI9, P29144, Q16778, Q9UGV6, P35222, Q99880, P67809, P51858, P09429, P61978, P23396, P12004, P09651	178	588	19235	2.94046
GOTERM_CC_ALL	GO:0031988~membrane-bounded vesicle	17	9.55056	0.000369375	P35442, P02751, P04075, P52566, P49327, P11279, P23526, P13667, P11142, P08238, P07237, P50991, O43852, P07996, Q14568, Q06830, P63104	170	568	15908	2.8007
GOTERM_BP_ALL	GO:0009059~macromolecule biosynthetic process	53	29.7753	0.000370498	P60228, P36578, Q13765, P62750, P16989, P06733, P29692, Q07020, P62753, P62280, P49321, Q15233, P62269, P61247, P62857, P62829, P61313, P63220, P62263, P23396, P62851, P20290, Q13310, P39019, P23921, P67809, P18124, P29279, P35222, P63173, P30050, Q15056, Q9UNX3, P62906, P51858, P62241, P98179, P12004, P60866, O14979, P05387, P05386, P05388, P62081, P25398, Q9UGV6, P08708, P26641, P13639, P62888,…	167	2832	14116	1.5819
SP_PIR_KEYWORDS	calcium binding	7	3.93258	0.000381327	P35442, P19105, P04083, P31949, P04632, P27797, P07996	178	103	19235	7.34401
SP_PIR_KEYWORDS	actin-binding	10	5.61798	0.000483639	A8MW06, Q15149, P63313, Q01518, O15145, Q16658, P21333, P23528, Q01995, P60981	178	247	19235	4.37497
GOTERM_CC_ALL	GO:0005681~spliceosome	8	4.49438	0.000522385	Q07955, P11940, P52597, P31943, P38919, P61978, Q00839, P09651	170	132	15908	5.6713
GOTERM_BP_ALL	GO:0008152~metabolic process	112	62.9213	0.000556864	P04406, Q13765, P36578, P52597, P62750, P16989, P78417, P12268, P29692, P62753, P23528, Q16630, P23526, P17858, P49321, P11142, P17081, P62269, P61247, P62857, P63220, P61313, P61978, Q00839, P23396, P62263, P62851, P04083, P00352, P39019, P11279, P11940, P23921, P08238, P09211, P00558, P10599, P67809, P07237, Q8NC51, O00469, P04075, P35222, P30050, P78563, P63173, P43490, P62906, P51858, P62241,…	167	7647	14116	1.238
SP_PIR_KEYWORDS	Redox-active center	5	2.80899	0.000590439	P13667, P10599, Q16881, P07237, Q06830	178	42	19235	12.8645
GOTERM_BP_ALL	GO:0017148~negative regulation of translation	5	2.80899	0.000649586	P60228, P49458, P37108, P27797, P38919	167	34	14116	12.4304
GOTERM_BP_ALL	GO:0043623~cellular protein complex assembly	9	5.05618	0.000658807	Q9H853, Q13748, Q14974, Q71U36, P68366, P27797, P21333, Q6PEY2, Q14568	167	162	14116	4.69594
GOTERM_BP_ALL	GO:0043933~macromolecular complex subunit organization	20	11.236	0.000687073	Q14974, Q71UI9, Q71U36, P27797, P21333, Q16778, Q6PEY2, P35222, P60981, P17858, Q07955, P49321, Q9H853, P09972, Q99880, Q13748, P23921, P68366, Q14568, P62263	167	710	14116	2.38104
GOTERM_CC_ALL	GO:0043233~organelle lumen	35	19.6629	0.000711281	P60228, Q16222, P35442, P02751, Q14974, P52597, P14866, P27797, P62753, P31943, P23528, Q16630, P35222, P78563, P13667, P48643, P61247, P62829, P38919, P07996, P61978, P12004, P62263, P09651, P62851, P39019, Q15019, P62081, Q9UGV6, Q07955, P26599, P07237, P09429, P43243, Q9Y4L1, O43852	170	1820	15908	1.79955
GOTERM_BP_ALL	GO:0022607~cellular component assembly	23	12.9213	0.000714409	P02751, Q14974, Q71UI9, P60953, Q71U36, Q9Y490, P27797, P21333, Q14511, Q16778, Q6PEY2, P35222, P17858, Q07955, Q9H853, P09972, Q99880, P23921, Q13748, P68366, Q16658, Q14568, P62263	167	887	14116	2.19179
GOTERM_CC_ALL	GO:0016023~cytoplasmic membrane-bounded vesicle	16	8.98876	0.000786755	P35442, P02751, P52566, P49327, P11279, P23526, P13667, P11142, P08238, P07237, P50991, O43852, P07996, Q14568, Q06830, P63104	170	550	15908	2.72222
GOTERM_BP_ALL	GO:0033036~macromolecule localization	26	14.6067	0.000788266	A8MW06, Q13765, Q14974, P60953, P27797, P35222, P13667, P49321, P49458, P27348, P62829, P38919, P12004, P98160, P09651, P63104, Q16543, P04083, Q9Y490, P63313, P21333, Q14008, Q9UN86, P50395, P37108, Q9NZA1	167	1076	14116	2.04247
GOTERM_BP_ALL	GO:0044249~cellular biosynthetic process	60	33.7079	0.000793523	P60228, Q16222, Q13765, P36578, P62750, P16989, P78417, P06733, P29692, Q07020, P12268, P62753, P62280, P49321, Q15233, P62269, P61247, P62857, P62829, P61313, P63220, P62263, P23396, P62851, Q13310, P20290, P39019, P23921, P67809, P18124, P29279, P04075, P35222, P30050, P63173, Q15056, P43490, Q9UNX3, P51858, P62906, P62241, P09104, P98179, P12004, P60866, O14979, P05387, P05386, P05388, P62081,…	167	3442	14116	1.47345
GOTERM_BP_ALL	GO:0051235~maintenance of location	6	3.37079	0.000922395	A8MW06, Q9Y490, P63313, P27797, P21333, Q9UN86	167	64	14116	7.9244
GOTERM_CC_ALL	GO:0005938~cell cortex	8	4.49438	0.000949153	Q01518, Q15019, P21333, Q14511, P23528, P35222, Q9NZA1, P60981	170	146	15908	5.12748
PANTHER_BP_ALL	BP00047:Pre-mRNA processing	11	6.17978	0.000999547	Q15233, Q07955, O14979, P11940, P52597, P26599, Q13310, P14866, P31943, P61978, P09651	154	254	12713	3.57508
GOTERM_CC_ALL	GO:0031974~membrane-enclosed lumen	35	19.6629	0.00100433	P60228, Q16222, P35442, P02751, Q14974, P52597, P14866, P27797, P62753, P31943, P23528, Q16630, P35222, P78563, P13667, P48643, P61247, P62829, P38919, P07996, P61978, P12004, P62263, P09651, P62851, P39019, Q15019, P62081, Q9UGV6, Q07955, P26599, P07237, P09429, P43243, Q9Y4L1, O43852	170	1856	15908	1.76464
GOTERM_BP_ALL	GO:0051128~regulation of cellular component organization	15	8.42697	0.00103273	A8MW06, P02751, P60953, P63313, O15145, P04075, P27797, P43487, Q9UGV6, P23528, P35222, P60981, Q9H223, P17081, P09429, P07996	167	458	14116	2.76835
GOTERM_BP_ALL	GO:0051493~regulation of cytoskeleton organization	8	4.49438	0.00112374	A8MW06, P17081, P63313, O15145, P43487, P23528, P35222, P60981	167	136	14116	4.97217
GOTERM_BP_ALL	GO:0006417~regulation of translation	8	4.49438	0.00117275	P60228, Q15056, P49458, Q92616, P37108, P27797, P38919, P07996	167	137	14116	4.93588
GOTERM_BP_ALL	GO:0044238~primary metabolic process	102	57.3034	0.00139991	Q13765, P36578, P04406, P52597, P62750, P16989, P12268, P29692, P62753, P23528, Q16630, P17858, P49321, P11142, P17081, P62269, P62857, P61247, P63220, P61313, P61978, Q00839, P23396, P62263, P62851, P04083, P39019, P11940, P23921, P08238, P00558, P67809, P07237, Q8NC51, O00469, P04075, P35222, P63173, P78563, P30050, P43490, P62906, P51858, P62241, P09104, P50991, Q9BYZ2, P05387, P05386, P05388,…	167	6923	14116	1.24538
GOTERM_CC_ALL	GO:0043234~protein complex	44	24.7191	0.00143686	P60228, P02751, Q13765, Q14974, Q71U36, P06733, P27797, P29692, Q16630, Q6PEY2, P35222, P17858, Q15056, P19105, P27348, P49458, P17081, P68366, P13489, P13929, P08670, P48643, P50991, P09104, P07996, Q96CX2, Q00839, P12004, P14649, P63104, O15145, P60660, P63167, Q15019, Q14008, P41219, O14950, Q9H853, P26641, Q13748, P23921, P67809, Q86UX7, Q9NZA1	170	2588	15908	1.59094
GOTERM_BP_ALL	GO:0006986~response to unfolded protein	6	3.37079	0.00147466	P31689, P11142, P08107, P08238, Q14568, P48741	167	71	14116	7.14312
GOTERM_BP_ALL	GO:0007015~actin filament organization	6	3.37079	0.00156987	Q16658, P04075, P21333, Q14511, P23528, P60981	167	72	14116	7.04391
GOTERM_BP_ALL	GO:0008104~protein localization	22	12.3596	0.00158156	A8MW06, Q16543, Q13765, Q14974, P60953, P63313, Q9Y490, P27797, P21333, P35222, Q9UN86, P49321, P13667, P27348, P50395, P49458, P37108, P62829, P12004, P98160, Q9NZA1, P63104	167	882	14116	2.10838
SP_PIR_KEYWORDS	nucleotide-binding	29	16.2921	0.00158706	Q92887, Q71U36, P60953, Q6PEY2, P17858, Q9H223, P11142, P17081, P08107, P68366, Q13283, P48643, P51858, Q9Y2X8, P50991, P38919, Q00839, Q14568, Q15019, P48741, Q9H853, P23921, Q13748, P13639, P08238, P00558, O95340, P14618, Q9Y4L1	178	1686	19235	1.85871
GOTERM_BP_ALL	GO:0009058~biosynthetic process	60	33.7079	0.00166102	P60228, Q16222, Q13765, P36578, P62750, P16989, P78417, P06733, P29692, Q07020, P12268, P62753, P62280, P49321, Q15233, P62269, P61247, P62857, P62829, P61313, P63220, P62263, P23396, P62851, Q13310, P20290, P39019, P23921, P67809, P18124, P29279, P04075, P35222, P30050, P63173, Q15056, P43490, Q9UNX3, P51858, P62906, P62241, P09104, P98179, P12004, P60866, O14979, P05387, P05386, P05388, P62081,…	167	3542	14116	1.43185
GOTERM_BP_ALL	GO:0034470~ncRNA processing	9	5.05618	0.00166181	P08708, P18124, P39019, P62857, P62081, P62753, P38919, P62263, P62847	167	187	14116	4.06814
SP_PIR_KEYWORDS	nad	8	4.49438	0.00186527	Q6ZMR3, P04406, P00352, P00338, P49327, P12268, Q9BYZ2, P23526	178	189	19235	4.57404
GOTERM_BP_ALL	GO:0043170~macromolecule metabolic process	87	48.8764	0.00190412	P60228, Q13765, P36578, P31689, P52597, P62750, P16989, P06733, Q07020, P29692, P62753, P31943, Q16630, P23528, P62280, P49321, Q15233, P11142, P13489, P62269, P62857, P61247, P62829, Q9Y2X8, Q00839, P61313, P61978, P63220, Q14568, P09651, P23396, P62263, P62851, P04083, Q13310, P20290, P39019, P21333, Q07955, P23921, P11940, P26599, P08238, P67809, P04632, P07237, Q15366, Q8NC51, P02751, P18124,…	167	5710	14116	1.28789
GOTERM_BP_ALL	GO:0044262~cellular carbohydrate metabolic process	13	7.30337	0.00208997	Q16222, P04406, P04075, P06733, P00338, P17858, P09972, Q6ZMR3, P13929, P00558, P14618, P09104, Q9BYZ2	167	387	14116	2.83941
GOTERM_CC_ALL	GO:0031982~vesicle	17	9.55056	0.00210268	P35442, P02751, P04075, P52566, P49327, P11279, P23526, P13667, P11142, P08238, P07237, P50991, O43852, P07996, Q14568, Q06830, P63104	170	670	15908	2.37433
GOTERM_BP_ALL	GO:0065003~macromolecular complex assembly	18	10.1124	0.00215293	Q14974, Q71UI9, Q71U36, P27797, P21333, Q16778, Q6PEY2, P35222, P17858, Q07955, Q9H853, P09972, Q99880, Q13748, P23921, P68366, P62263, Q14568	167	665	14116	2.28795
SP_PIR_KEYWORDS	muscle protein	5	2.80899	0.00226243	P19105, P60660, Q01995, P14649, O14950	178	60	19235	9.00515
GOTERM_BP_ALL	GO:0045185~maintenance of protein location	5	2.80899	0.00239912	A8MW06, Q9Y490, P63313, P21333, Q9UN86	167	48	14116	8.80489
GOTERM_BP_ALL	GO:0051258~protein polymerization	5	2.80899	0.00258875	Q9H853, Q13748, Q71U36, P68366, Q6PEY2	167	49	14116	8.6252
GOTERM_BP_ALL	GO:0034101~erythrocyte homeostasis	5	2.80899	0.00258875	P08708, P39019, P62263, Q06830, P62847	167	49	14116	8.6252
SP_PIR_KEYWORDS	heparin-binding	5	2.80899	0.00303153	P35442, P02751, P51858, P29279, P07996	178	65	19235	8.31245
GOTERM_CC_ALL	GO:0005730~nucleolus	17	9.55056	0.00315426	Q16222, P52597, P39019, Q15019, P62081, P62753, P31943, Q9UGV6, P78563, P26599, P48643, P61247, P62829, P09429, P61978, P62263, P09651, P62851	170	698	15908	2.27908
GOTERM_CC_ALL	GO:0031410~cytoplasmic vesicle	16	8.98876	0.00354332	P35442, P02751, P52566, P49327, P11279, P23526, P13667, P11142, P08238, P07237, P50991, O43852, P07996, Q14568, Q06830, P63104	170	642	15908	2.33212
GOTERM_CC_ALL	GO:0070013~intracellular organelle lumen	32	17.9775	0.00375285	P60228, Q16222, Q14974, P52597, P14866, P27797, P62753, P31943, P23528, Q16630, P35222, P78563, P13667, P48643, P61247, P62829, P38919, P61978, P62263, P12004, P09651, P62851, P39019, P62081, Q15019, Q9UGV6, Q07955, P26599, P07237, P09429, P43243, Q9Y4L1, O43852	170	1779	15908	1.68322
GOTERM_BP_ALL	GO:0032956~regulation of actin cytoskeleton organization	6	3.37079	0.00397058	A8MW06, P17081, P63313, O15145, P23528, P60981	167	89	14116	5.69845
GOTERM_BP_ALL	GO:0033043~regulation of organelle organization	9	5.05618	0.00415624	A8MW06, P17081, P63313, P60953, O15145, P43487, P23528, P35222, P60981	167	217	14116	3.50573
GOTERM_BP_ALL	GO:0032970~regulation of actin filament-based process	6	3.37079	0.00457401	A8MW06, P17081, P63313, O15145, P23528, P60981	167	92	14116	5.51263
SP_PIR_KEYWORDS	lyase	6	3.37079	0.00472579	P09972, P13929, P06733, P04075, P49327, P09104	178	118	19235	5.49467
GOTERM_BP_ALL	GO:0006066~alcohol metabolic process	13	7.30337	0.0047977	Q16222, P04406, P04075, P06733, P00338, P17858, P09972, Q6ZMR3, P13929, P00558, P14618, P09104, Q9BYZ2	167	429	14116	2.56142
SP_PIR_KEYWORDS	host-virus interaction	9	5.05618	0.00498104	Q15056, P11142, Q13765, Q14974, P08670, O75531, P05388, P61978, P09651	178	285	19235	3.41248
SP_PIR_KEYWORDS	duplication	8	4.49438	0.00525648	P13667, P02751, P04083, P13489, P52943, P04632, P07237, P21333	178	228	19235	3.79164
GOTERM_CC_ALL	GO:0031981~nuclear lumen	27	15.1685	0.0056011	P60228, Q16222, Q14974, P52597, P14866, P62753, P31943, Q16630, P23528, P35222, P78563, P48643, P61247, P62829, P61978, P38919, P62263, P12004, P09651, P62851, P39019, P62081, Q15019, Q9UGV6, Q07955, P26599, P09429, P43243	170	1450	15908	1.74246
GOTERM_BP_ALL	GO:0008064~regulation of actin polymerization or depolymerization	5	2.80899	0.00571911	A8MW06, P63313, O15145, P23528, P60981	167	61	14116	6.92844
GOTERM_BP_ALL	GO:0034660~ncRNA metabolic process	9	5.05618	0.00587261	P08708, P18124, P39019, P62857, P62081, P62753, P38919, P62263, P62847	167	230	14116	3.30758
GOTERM_BP_ALL	GO:0051641~cellular localization	21	11.7978	0.00627932	Q16543, Q14974, P60953, Q9Y490, P60660, P27797, P21333, P43487, P35222, Q9UN86, P13667, P27348, P11142, P49458, P37108, P62829, Q14568, P12004, P09651, P14649, P63104	167	928	14116	1.91279
SP_PIR_KEYWORDS	ATP	8	4.49438	0.00631433	Q92887, P11142, P08107, P00558, P38919, Q00839, P48741, P17858	178	236	19235	3.66311
GOTERM_BP_ALL	GO:0045454~cell redox homeostasis	5	2.80899	0.00641107	P13667, P10599, Q16881, P07237, Q06830	167	63	14116	6.70849
GOTERM_BP_ALL	GO:0030832~regulation of actin filament length	5	2.80899	0.00641107	A8MW06, P63313, O15145, P23528, P60981	167	63	14116	6.70849
GOTERM_BP_ALL	GO:0051248~negative regulation of protein metabolic process	8	4.49438	0.00664171	P60228, P49458, P08238, P37108, P27797, P21333, P38919, P07996	167	187	14116	3.61613
GOTERM_BP_ALL	GO:0044087~regulation of cellular component biogenesis	7	3.93258	0.00664621	A8MW06, P17081, P63313, P60953, O15145, P09429, Q9UGV6, P07996	167	142	14116	4.16682
GOTERM_BP_ALL	GO:0006996~organelle organization	27	15.1685	0.00685361	A8MW06, Q71UI9, P60953, P52566, P27797, P04075, P43487, P23528, P35222, P49321, P17081, Q14568, P62263, P63104, Q9Y490, P63313, Q01518, P63167, P21333, Q15019, Q14008, Q14511, Q16778, Q9UGV6, P60981, Q99880, Q16658, P09429	167	1332	14116	1.71338
GOTERM_BP_ALL	GO:0006401~RNA catabolic process	5	2.80899	0.00715646	P60228, P08107, P13489, Q13310, P38919	167	65	14116	6.50207
GOTERM_CC_ALL	GO:0042995~cell projection	16	8.98876	0.00744755	P04083, Q9Y490, P60953, O15145, Q14444, P00338, Q15019, Q14511, Q6PEY2, P35222, P09972, Q16658, P08670, P31949, P23396, Q9NZA1	170	697	15908	2.1481
GOTERM_BP_ALL	GO:0016043~cellular component organization	43	24.1573	0.0084616	A8MW06, P02751, Q71UI9, Q14974, P60953, Q71U36, P27797, P04075, P52566, P43487, P23528, Q6PEY2, P35222, P17858, P49321, Q9H223, P11142, P17081, P68366, P07996, Q14568, P62263, P98160, P63104, Q9Y490, P63313, Q01518, P63167, Q15019, P21333, Q14008, Q14511, Q9UGV6, Q16778, P60981, Q07955, Q9H853, P09972, Q99880, Q13748, P23921, Q16658, P09429, Q9NZA1	167	2498	14116	1.45503
GOTERM_BP_ALL	GO:0051789~response to protein stimulus	6	3.37079	0.00859605	P31689, P11142, P08107, P08238, Q14568, P48741	167	107	14116	4.73983
GOTERM_BP_ALL	GO:0034613~cellular protein localization	12	6.74157	0.00935854	Q16543, P27348, P49458, Q14974, P60953, P37108, P27797, P62829, P21333, P35222, P12004, P63104	167	411	14116	2.46794
GOTERM_CC_ALL	GO:0044428~nuclear part	31	17.4157	0.0096689	P60228, Q16222, Q14974, P52597, P14866, P62753, P37802, P31943, P23528, Q16630, P35222, P78563, P48643, P61247, P62829, P38919, Q00839, P61978, P62263, P12004, P09651, P62851, O14979, P39019, P62081, Q15019, Q9UGV6, Q07955, P11940, P26599, P09429, P43243	170	1822	15908	1.59214
GOTERM_BP_ALL	GO:0070727~cellular macromolecule localization	12	6.74157	0.00984867	Q16543, P27348, P49458, Q14974, P60953, P37108, P27797, P62829, P21333, P35222, P12004, P63104	167	414	14116	2.45006
GOTERM_BP_ALL	GO:0007017~microtubule-based process	9	5.05618	0.0101622	Q9H853, Q13748, Q71U36, P68366, P63167, Q14008, P43487, Q6PEY2, P35222	167	253	14116	3.00689
GOTERM_BP_ALL	GO:0009892~negative regulation of metabolic process	18	10.1124	0.0103965	P60228, P16989, P06733, P63167, P27797, P21333, Q9UGV6, P35222, P27348, P49458, P08238, P31949, P37108, P98179, P09429, P38919, P07996, P23396, P62263	167	780	14116	1.95062
GOTERM_CC_ALL	GO:0005788~endoplasmic reticulum lumen	5	2.80899	0.0103987	P13667, P07237, P27797, Q9Y4L1, O43852	170	80	15908	5.84853
GOTERM_BP_ALL	GO:0006928~cell motion	13	7.30337	0.010423	P02751, P31689, P04083, Q9Y490, O15145, Q01518, P52566, P29279, P23528, P60981, P10599, P08670, P07996	167	475	14116	2.31337
GOTERM_BP_ALL	GO:0046907~intracellular transport	16	8.98876	0.010677	Q16543, Q14974, P60660, P27797, P21333, P43487, P27348, P11142, P49458, P37108, P62829, Q14568, P12004, P09651, P14649, P63104	167	657	14116	2.05849
SP_PIR_KEYWORDS	gtp-binding	9	5.05618	0.011438	Q9H853, Q13748, P17081, P13639, P60953, Q71U36, P68366, Q15019, Q6PEY2	178	329	19235	2.9561
SP_PIR_KEYWORDS	cell projection	7	3.93258	0.0121563	P04083, Q9Y490, O15145, Q14444, P98179, Q14511, Q86UX7	178	206	19235	3.672
GOTERM_BP_ALL	GO:0065008~regulation of biological quality	28	15.7303	0.012594	A8MW06, P02751, P27797, P06733, P04075, P62753, P23528, P35222, P13667, P17081, P05121, P62263, Q06830, P63104, Q9Y490, P63313, Q13310, O15145, P39019, P21333, P60981, Q9UN86, P08708, P10599, P07237, Q16881, O95340, P62847	167	1469	14116	1.61113
GOTERM_BP_ALL	GO:0010605~negative regulation of macromolecule metabolic process	17	9.55056	0.0127778	P60228, P16989, P06733, P27797, P21333, Q9UGV6, P35222, P27348, P49458, P08238, P31949, P37108, P98179, P09429, P38919, P07996, P23396, P62263	167	734	14116	1.95771
GOTERM_BP_ALL	GO:0006605~protein targeting	8	4.49438	0.0135322	Q16543, P27348, P49458, Q14974, P37108, P27797, P62829, P63104	167	215	14116	3.14519
SP_PIR_KEYWORDS	acetylated amino end	5	2.80899	0.0137116	P04083, P14618, P09651, P60981, P63104	178	100	19235	5.40309
GOTERM_CC_ALL	GO:0031252~cell leading edge	6	3.37079	0.0159485	Q9Y490, O15145, P31949, Q14511, P23396, P35222	170	138	15908	4.06854
GOTERM_BP_ALL	GO:0006461~protein complex assembly	13	7.30337	0.0162323	Q14974, Q71U36, P27797, P21333, P35222, Q6PEY2, P17858, P09972, Q9H853, Q13748, P23921, P68366, Q14568	167	505	14116	2.17594
GOTERM_BP_ALL	GO:0070271~protein complex biogenesis	13	7.30337	0.0162323	Q14974, Q71U36, P27797, P21333, P35222, Q6PEY2, P17858, P09972, Q9H853, Q13748, P23921, P68366, Q14568	167	505	14116	2.17594
SP_PIR_KEYWORDS	nucleotide binding	5	2.80899	0.0171805	Q92887, P13639, P60953, P38919, Q00839	178	107	19235	5.04962
GOTERM_BP_ALL	GO:0006457~protein folding	7	3.93258	0.0182256	P31689, P11142, P08238, P48643, P27797, P50991, Q14568	167	177	14116	3.34287
GOTERM_BP_ALL	GO:0032269~negative regulation of cellular protein metabolic process	7	3.93258	0.0197793	P60228, P49458, P08238, P37108, P27797, P38919, P07996	167	180	14116	3.28716
GOTERM_BP_ALL	GO:0043254~regulation of protein complex assembly	5	2.80899	0.0215766	A8MW06, P63313, P60953, O15145, P09429, Q9UGV6	167	90	14116	4.69594
SP_PIR_KEYWORDS	P-loop	5	2.80899	0.0223822	Q92887, P13639, P60953, P38919, Q00839	178	116	19235	4.65784
GOTERM_BP_ALL	GO:0031324~negative regulation of cellular metabolic process	16	8.98876	0.0226383	P60228, P16989, P06733, P63167, P27797, Q9UGV6, P35222, P27348, P49458, P08238, P31949, P37108, P09429, P38919, P07996, P23396, P62263	167	720	14116	1.87838
GOTERM_BP_ALL	GO:0005975~carbohydrate metabolic process	13	7.30337	0.022721	Q16222, P04406, P04075, P06733, P00338, P17858, P09972, Q6ZMR3, P13929, P00558, P14618, P09104, Q9BYZ2	167	530	14116	2.0733
GOTERM_BP_ALL	GO:0051649~establishment of localization in cell	18	10.1124	0.0228172	Q16543, Q14974, P60953, P60660, P27797, P21333, P43487, P13667, P27348, P11142, P49458, P37108, P62829, Q14568, P12004, P09651, P14649, P63104	167	852	14116	1.78578
GOTERM_BP_ALL	GO:0051129~negative regulation of cellular component organization	6	3.37079	0.0261966	A8MW06, P17081, P63313, P60953, P09429, Q9UGV6, P07996	167	142	14116	3.57156
GOTERM_BP_ALL	GO:0048872~homeostasis of number of cells	5	2.80899	0.0302868	P08708, P39019, P62263, Q06830, P62847	167	100	14116	4.22635
GOTERM_BP_ALL	GO:0048519~negative regulation of biological process	31	17.4157	0.0321949	P60228, A8MW06, P60953, P16989, P52566, P27797, P06733, P23528, P35222, P17858, P27348, P49458, P17081, P08107, P31949, P05121, P98179, P38919, P07996, P62263, P23396, P63104, P04083, P63313, P63167, P21333, Q9UGV6, Q9UN86, P08238, P09211, P37108, P09429	167	1812	14116	1.4461
GOTERM_CC_ALL	GO:0015630~microtubule cytoskeleton	12	6.74157	0.0326384	Q9H853, Q13748, Q71U36, P68366, P63167, Q15019, Q14008, P43487, Q14511, Q6PEY2, P35222, Q9NZA1	170	549	15908	2.04539
GOTERM_BP_ALL	GO:0008283~cell proliferation	11	6.17978	0.033394	P49321, Q16658, P10599, P51858, Q16881, P12268, P42677, P35222, P12004, Q06830, Q9UKY7	167	436	14116	2.13256
SP_PIR_KEYWORDS	motor protein	5	2.80899	0.0337839	P19105, P60660, P63167, P14649, O14950	178	132	19235	4.09325
GOTERM_BP_ALL	GO:0006916~anti-apoptosis	7	3.93258	0.0351671	P04083, P08107, P09211, P09429, Q9UGV6, P23528, P07996, P63104	167	206	14116	2.87227
SP_PIR_KEYWORDS	oxidoreductase	11	6.17978	0.0354498	Q6ZMR3, P04406, P23921, P00352, O00469, Q16881, P00338, P49327, P12268, Q9BYZ2, Q06830	178	562	19235	2.11509
GOTERM_CC_ALL	GO:0043292~contractile fiber	5	2.80899	0.0401257	Q15149, P06733, P04075, P35222, P14649	170	121	15908	3.8668
GOTERM_BP_ALL	GO:0007018~microtubule-based movement	5	2.80899	0.0443136	Q9H853, Q13748, Q71U36, P68366, Q6PEY2	167	113	14116	3.74013
SP_PIR_KEYWORDS	chromosomal protein	5	2.80899	0.0451378	Q99880, Q71UI9, O75531, P09429, Q9UGV6, Q16778	178	145	19235	3.72627
GOTERM_BP_ALL	GO:0044419~interspecies interaction between organisms	8	4.49438	0.0499579	Q15056, P11142, Q13765, Q14974, P08670, O75531, P05388, P61978	167	283	14116	2.38945
GOTERM_BP_ALL	GO:0010558~negative regulation of macromolecule biosynthetic process	12	6.74157	0.058267	P60228, P16989, P27797, P06733, Q9UGV6, P35222, P49458, P27348, P31949, P37108, P09429, P38919, P62263	167	547	14116	1.85434
GOTERM_BP_ALL	GO:0051130~positive regulation of cellular component organization	6	3.37079	0.0625343	P17081, P60953, P27797, P43487, P23528, P60981	167	181	14116	2.802
SP_PIR_KEYWORDS	microtubule	6	3.37079	0.0626753	Q9H853, Q13748, Q71U36, P68366, P63167, Q6PEY2	178	231	19235	2.8068
SP_PIR_KEYWORDS	atp-binding	19	10.6742	0.063092	Q92887, P48741, P17858, Q9H223, P23921, P11142, P08107, P08238, P00558, Q13283, P48643, Q9Y2X8, O95340, P14618, P50991, P38919, Q00839, Q9Y4L1, Q14568	178	1326	19235	1.5484
GOTERM_BP_ALL	GO:0031327~negative regulation of cellular biosynthetic process	12	6.74157	0.0672027	P60228, P16989, P27797, P06733, Q9UGV6, P35222, P49458, P27348, P31949, P37108, P09429, P38919, P62263	167	561	14116	1.80806
GOTERM_BP_ALL	GO:0007264~small GTPase mediated signal transduction	8	4.49438	0.06886	P27348, P50395, P17081, P60953, Q13283, P52566, P23528, Q9UN86	167	305	14116	2.2171
SP_PIR_KEYWORDS	cytoskeleton	11	6.17978	0.0698568	A8MW06, Q15149, Q9Y490, P63313, O15145, Q15019, P21333, Q14511, P23528, P35222, Q9NZA1	178	636	19235	1.86899
GOTERM_BP_ALL	GO:0006886~intracellular protein transport	9	5.05618	0.0745306	Q16543, P27348, P49458, Q14974, P37108, P27797, P62829, P12004, P63104	167	374	14116	2.03407
GOTERM_BP_ALL	GO:0009890~negative regulation of biosynthetic process	12	6.74157	0.0755371	P60228, P16989, P27797, P06733, Q9UGV6, P35222, P49458, P27348, P31949, P37108, P09429, P38919, P62263	167	573	14116	1.7702
GOTERM_CC_ALL	GO:0009986~cell surface	8	4.49438	0.0782242	P50395, P11142, P07237, P27797, Q15019, P11279, Q00839, P07996	170	348	15908	2.15118
GOTERM_BP_ALL	GO:0032880~regulation of protein localization	5	2.80899	0.079889	P17081, Q15019, P21333, Q9UN86, Q06830	167	138	14116	3.06257
GOTERM_BP_ALL	GO:0010033~response to organic substance	14	7.86517	0.0828831	P31689, P23528, P48741, P35222, P17858, P09972, P11142, P08107, P17081, P08238, P09104, P98179, P07996, Q14568	167	721	14116	1.6413
GOTERM_BP_ALL	GO:0051179~localization	44	24.7191	0.0837563	Q92887, A8MW06, P02751, P31689, Q13765, Q14974, P60953, P29279, P27797, P43487, P23528, P35222, P49321, P13667, Q9H223, P27348, P49458, P11142, Q13283, P62829, P38919, Q96CX2, P07996, Q14568, P09651, P12004, P98160, P14649, P63104, Q16543, P04083, Q9Y490, P63313, Q01518, P60660, P39019, P21333, Q14008, Q9UN86, P50395, P10599, Q16881, P37108, Q9NZA1	167	2993	14116	1.24263
GOTERM_CC_ALL	GO:0005654~nucleoplasm	15	8.42697	0.08683	P60228, P52597, Q14974, P14866, Q16630, P31943, Q9UGV6, P35222, P78563, Q07955, P26599, P09429, P61978, P38919, P12004, P09651	170	882	15908	1.59144
GOTERM_BP_ALL	GO:0006950~response to stress	27	15.1685	0.0889254	P02751, P31689, P16989, O00469, P29279, P31948, Q15233, P11142, P08107, P13929, P05121, P98179, P07996, Q14568, P23396, P12004, Q06830, P63104, P04083, Q13310, Q16778, Q9UGV6, P48741, P09972, P08238, O95340, P09429, Q9Y4L1	167	1685	14116	1.35444
GOTERM_BP_ALL	GO:0033365~protein localization in organelle	5	2.80899	0.0935848	P49458, Q14974, P37108, P62829, P63104	167	146	14116	2.89476
SP_PIR_KEYWORDS	cell adhesion	8	4.49438	0.0955956	P35442, P02751, P43121, P29279, Q14511, P07996, P35222, Q86UX7	178	422	19235	2.04856
GOTERM_BP_ALL	GO:0009056~catabolic process	21	11.7978	0.098963	P60228, P04406, Q13310, P00338, P04075, P06733, P11279, P17858, P09972, Q6ZMR3, P08107, P17081, P00558, P13929, P13489, Q9Y2X8, P09104, P14618, P38919, Q9BYZ2, Q06830	167	1253	14116	1.41665
